# Supplementary material for: Live imaging of the extracellular matrix with a glycan-binding fluorophore
Source: Nat Methods. 2025 Feb 6;22(5):1070–80. doi: 10.1038/s41592-024-02590-2 (PMC12074998; doi:10.1038/s41592-024-02590-2)
Supplement: Supplementary file 9 — Statistical Source Data for Figs. 1–3 and 5. [file 41592_2024_2590_MOESM9_ESM.xlsx]

## Sheet: Fig. 1c
	Absorption spectra				Normalized emission spectra
	λ (nm)	ε (M-1cm-1) +2 M Sorbitol	ε (M-1cm-1) in PBS		λ (nm)	Norm.signal +2 M Sorbitol	Norm. signal in PBS
	700	8.34911	0.511017		501.94	0	0.00249849
	699	0	0		502.98	0.000242935	0.00357134
	698	11.0289	6.11693		504.02	0.000546612	0.00498233
	697	9.08371	22.5311		505.07	0.000918335	0.00675498
	696	15.6022	9.29944		505.97	0.0011833	0.00882475
	695	6.55921	16.7028		507.01	0.00170629	0.0112791
	694	11.7117	23.3901		508.05	0.00212464	0.0140317
	693	14.226	21.9672		508.95	0.00279109	0.0175796
	692	13.3155	29.6352		510	0.00353551	0.0221593
	691	22.4006	37.1668		511.04	0.00456775	0.0270885
	690	16.7818	33.2666		511.94	0.00547384	0.0327618
	689	10.0459	30.995		512.98	0.006614	0.0396309
	688	29.8722	37.9943		514.02	0.00810729	0.0484281
	687	30.3483	43.4815		515.07	0.00986248	0.0583146
	686	29.3651	45.7902		515.97	0.0116999	0.0691045
	685	36.3716	50.6821		517.01	0.0138434	0.0813963
	684	37.303	36.0336		518.05	0.016445	0.0954078
	683	31.7764	47.6879		518.95	0.0196538	0.112352
	682	34.9123	56.6551		520	0.0234063	0.131666
	681	25.3498	50.4133		521.02	0.0277932	0.15341
	680	27.4816	53.2073		522.05	0.0324238	0.175504
	679	28.413	60.1347		522.94	0.0379149	0.200463
	678	20.5587	66.4826		523.97	0.0450632	0.231558
	677	16.8542	51.552		525	0.0535671	0.264928
	676	27.1505	74.1388		526.02	0.0627177	0.299275
	675	25.7534	77.3341		527.05	0.0719639	0.332315
	674	33.8152	63.6565		527.94	0.0827741	0.369656
	673	38.4001	78.6419		528.97	0.0962471	0.411252
	672	39.7974	83.9523		530	0.111295	0.454582
	671	40.2735	90.8294		531.04	0.126123	0.493987
	670	39.2902	85.3815		531.94	0.141832	0.533445
	669	37.3548	93.5298		532.98	0.161679	0.577901
	668	35.2435	92.5646		534.02	0.185349	0.626494
	667	29.8515	94.0097		535.07	0.209136	0.66888
	666	31.704	98.8781		535.97	0.234086	0.707991
	665	22.7628	99.2208		537.01	0.263685	0.749534
	664	27.3161	98.4401		538.05	0.296009	0.792132
	663	22.1936	97.6595		538.95	0.329262	0.830995
	662	30.1723	106.463		540	0.3637	0.865839
	661	23.2595	94.553		541.02	0.401141	0.899796
	660	36.2784	104.369		542.05	0.440368	0.925454
	659	51.2868	120.701		542.94	0.484996	0.950511
	658	53.3881	123.909		543.97	0.529637	0.969503
	657	51.825	122.559		545	0.572089	0.985076
	656	50.5001	130.373		546.02	0.614484	0.994107
	655	52.912	130.198		547.05	0.657561	1
	654	47.167	131.919		547.94	0.701168	0.999975
	653	45.221	134.932		548.97	0.743113	0.997069
	652	37.9861	124.869		550	0.784918	0.990833
	651	61.4732	141.591		551.04	0.819257	0.981493
	650	63.14	152.098		551.94	0.852184	0.968502
	649	63.2642	141.681		552.98	0.883422	0.952408
	648	69.9111	146.963		554.02	0.914846	0.933901
	647	71.1432	146.731		555.07	0.939692	0.915384
	646	75.1605	163.42		555.97	0.96106	0.893593
	645	74.2494	167.379		557.01	0.976674	0.866933
	644	70.9671	156.69		558.05	0.988251	0.84197
	643	72.1371	166.957		558.95	0.995196	0.819495
	642	78.4067	169.886		560	0.999453	0.797873
	641	73.8559	169.981		561.02	1	0.771546
	640	47.6017	147.465		562.05	0.995911	0.743658
	639	57.2701	170.604		562.94	0.990284	0.716046
	638	74.4461	185.751		563.97	0.979607	0.689357
	637	81.6944	181.553		565	0.965716	0.663796
	636	70.6669	171.581		566.02	0.947461	0.637083
	635	83.8586	185.466		567.05	0.929262	0.612137
	634	83.8172	206.703		567.94	0.90943	0.587844
	633	75.1191	191.142		568.97	0.886892	0.564782
	632	78.241	209.228		570	0.861508	0.540208
	631	82.5901	206.482		571.02	0.833452	0.516483
	630	65.0864	200.16		572.05	0.808369	0.496534
	629	69.1242	208.393		572.94	0.784242	0.478923
	628	71.5366	215.238		573.97	0.760174	0.460739
	627	74.0526	223.43		575	0.731199	0.441235
	626	79.6907	220.583		576.02	0.6992	0.422628
	625	82.616	222.347		577.05	0.671341	0.406692
	624	76.8794	218.624		577.94	0.647748	0.393113
	623	69.4866	218.761		578.97	0.624491	0.380469
	622	74.5393	229.547		580	0.598376	0.367068
	621	72.3339	236.99		581.01	0.573639	0.353078
	620	73.566	241.006		582.02	0.549743	0.340516
	619	60.852	242.4		583.04	0.526545	0.329279
	618	77.9355	242.274		584.05	0.503723	0.319032
	617	72.9965	246.86		585.07	0.484006	0.309236
	616	89.6216	261.67		585.94	0.466313	0.300441
	615	80.3948	261.121		586.95	0.450418	0.291997
	614	84.6042	271.77		587.97	0.433415	0.282899
	613	87.4365	273.403		588.98	0.415942	0.273817
	612	76.2167	271.22		590	0.397366	0.264247
	611	87.1102	283.551		591.02	0.381015	0.255762
	610	62.3842	284.18		592.05	0.368064	0.248768
	609	74.9949	302.365		592.94	0.356623	0.242396
	608	69.7972	298.918		593.97	0.344398	0.235025
	607	69.3623	309.629		595	0.331396	0.226467
	606	81.2853	322.256		596.02	0.319702	0.218824
	605	88.85	338.577		597.05	0.310285	0.211968
	604	98.0155	349.436		597.94	0.301412	0.205761
	603	106.359	362		598.97	0.291915	0.199322
	602	111.129	386.557		600	0.283326	0.192986
	601	111.973	386.33		601.01	0.274951	0.186118
	600	125.44	393.924		602.02	0.26664	0.17921
	599	135.951	425.351		603.04	0.258511	0.172319
	598	150.754	445.319		604.05	0.251538	0.166076
	597	158.097	452.886		605.07	0.245165	0.160726
	596	196.256	492.038		605.94	0.238787	0.155799
	595	226.963	519.149		606.95	0.231912	0.150037
	594	235.5	534.516		607.97	0.224811	0.143596
	593	270.336	578.383		608.98	0.217824	0.137577
	592	323.636	644.046		610	0.210972	0.132425
	591	354.929	688.632		611.02	0.20443	0.127437
	590	388.129	736.041		612.05	0.19869	0.122304
	589	441.356	804.515		612.94	0.19277	0.117405
	588	500.723	880.435		613.97	0.186536	0.112868
	587	567.92	951.467		615	0.180613	0.108318
	586	660.355	1044.07		616.02	0.174505	0.103531
	585	763.925	1137.18		617.05	0.168779	0.0989972
	584	874.124	1258.61		617.94	0.163051	0.0945567
	583	983.547	1352.6		618.97	0.157999	0.0905427
	582	1133.29	1498.25		620	0.1527	0.0866512
	581	1290.63	1636.36		621.01	0.147265	0.0829824
	580	1479.32	1790.37		622.02	0.141082	0.0790029
	579	1691.72	1956.38		623.04	0.134851	0.0752223
	578	1973.13	2162		624.05	0.129365	0.071655
	577	2248.98	2346.81		625.07	0.124618	0.0686158
	576	2589.86	2562.59		625.94	0.120389	0.0655545
	575	2963.55	2791.45		626.95	0.115612	0.0627529
	574	3411.16	3040.19		627.97	0.110402	0.0601553
	573	3913.42	3314.76		628.98	0.105757	0.0574227
	572	4482.19	3591.27		630	0.101553	0.0545018
	571	5130.36	3873.24		631	0.0973505	0.0518495
	570	5881.44	4194.13		632	0.0928997	0.0494877
	569	6739.12	4526.81		633	0.0890145	0.0471462
	568	7721.81	4885.7		634	0.0846391	0.0449748
	567	8853.2	5267.99		635	0.0808069	0.0432448
	566	10114.7	5659		636	0.0775664	0.0412854
	565	11509.4	6051.96		637	0.0744298	0.0396501
	564	13103	6498.62		638	0.0707868	0.0379088
	563	14847.2	6943.94		639	0.0671719	0.036451
	562	16790.4	7414.22		640	0.0644985	0.0344798
	561	18931.1	7896.88		641.01	0.0616149	0.0328408
	560	21266.7	8381.15		642.02	0.0586403	0.0313262
	559	23858.9	8931.56		643.04	0.055787	0.0302274
	558	26645	9491.43		644.05	0.0534772	0.0289687
	557	29639.6	10093.8		645.07	0.0511033	0.0277406
	556	32793.9	10708.3		645.94	0.0486186	0.0263604
	555	36206.7	11372.2		646.95	0.0465599	0.0251648
	554	39836.6	12079.8		647.97	0.0446005	0.023937
	553	43592.1	12805.6		648.98	0.0426475	0.0228926
	552	47562.3	13634.4		650	0.040698	0.0217676
	551	51672.5	14521.9		651	0.0388462	0.0208492
	550	55801.1	15504		652	0.0375604	0.0199467
	549	59980.1	16558.6		653	0.0359151	0.0192046
	548	64223	17738.4		654	0.0343419	0.0181883
	547	68399.3	18998.9		655	0.0324234	0.0172913
	546	72480.5	20400.6		656	0.0309931	0.016533
	545	76406.9	21930.3		657	0.0295892	0.0158861
	544	80127.6	23587.6		658	0.0284223	0.0151017
	543	83601	25386.9		659	0.0274121	0.014328
	542	86773	27335.1		660	0.0262228	0.0135864
	541	89571.1	29394.5		661	0.0250872	0.0129514
	540	91985	31589		662	0.0239251	0.0124385
	539	93989.9	33923		663	0.0230871	0.0118293
	538	95550	36345.5		664	0.0222035	0.0111309
	537	96641.7	38854.6		665	0.0214338	0.0104618
	536	97271	41445.5		666	0.0206585	0.00999901
	535	97450.3	44053		667	0.0198238	0.00953097
	534	97183.3	46650.8		668	0.0188988	0.00900764
	533	96503.9	49202.2		669	0.0180169	0.00835129
	532	95462.8	51660.3		670	0.0172727	0.00782495
	531	94042.8	54008.9		671	0.0165868	0.00734991
	530	92304	56290.7		672	0.0158835	0.00687855
	529	90233.3	58457.1		673	0.0152028	0.00639892
	528	87925	60372.7		674	0.0146328	0.00591034
	527	85431.4	62057.2		675	0.014045	0.00559635
	526	82752.9	63497.5		676	0.0135564	0.00526031
	525	79967.8	64655.1		677	0.0129345	0.00498128
	524	77129.1	65549.9		678	0.012273	0.00452554
	523	74236.9	66127.2		679	0.0116675	0.00418923
	522	71418.3	66414.3		680	0.0113732	0.00378219
	521	68613.2	66397.8		681	0.0109811	0.0035217
	520	65859.5	66077		682	0.0105173	0.0031179
	519	63251.7	65515.9		683	0.0100229	0.00290976
	518	60750.8	64684.4		684	0.00966975	0.00270405
	517	58406.7	63662.2		685	0.00924071	0.0024632
	516	56176	62399		686	0.00876713	0.00214742
	515	54123.1	61003.9		687	0.00822893	0.00184422
	514	52229.7	59456.1		688	0.0079041	0.00162622
	513	50502.8	57804		689	0.00767429	0.00140879
	512	48895.5	56091		690	0.00742068	0.0012456
	511	47439	54317.3		691	0.00709674	0.00100232
	510	46085.8	52536		692	0.00675722	0.000877132
	509	44836.5	50738.1		693	0.00653318	0.000819345
	508	43699.7	48948.9		694	0.0062963	0.000604903
	507	42639.9	47139.5		695	0.00594556	0.000375402
	506	41620.3	45407.5		696	0.00556706	0.000231142
	505	40679.9	43768.4		697	0.00531803	0.000120423
	504	39736.1	42174.7		698	0.00523646	0
	503	38836.2	40691.9
	502	37920.2	39266
	501	36967.8	37934.2
	500	36026.8	36661
	499	35046.2	35485.3
	498	34052.7	34376.3
	497	33008.7	33310.3
	496	31948.5	32323.9
	495	30848.7	31378.8
	494	29702.8	30462.7
	493	28550.3	29589.6
	492	27387.1	28746.6
	491	26224.7	27916.5
	490	25066	27106.9
	489	23960.7	26324.5
	488	22825.8	25562.3
	487	21688.1	24752.3
	486	20580.5	23937.7
	485	19512.3	23147.5
	484	18488.8	22345.3
	483	17496.1	21522.8
	482	16555.1	20696.9
	481	15637.6	19872.3
	480	14809.5	19052
	479	14010.8	18228.1
	478	13267.3	17418.8
	477	12592.9	16628
	476	11956.1	15858.7
	475	11362.6	15108.7
	474	10796.7	14377
	473	10266.8	13668.4
	472	9781.59	12987.9
	471	9343.85	12353.9
	470	8906.51	11743.2
	469	8521.85	11161.2
	468	8125.45	10615.6
	467	7767.05	10112.8
	466	7400.87	9631.78
	465	7065.48	9161.45
	464	6745	8726.49
	463	6427.03	8326.36
	462	6118.77	7942.15
	461	5823.44	7591.08
	460	5541.98	7255.69
	459	5267.1	6935.03
	458	5000.83	6642.18
	457	4741.7	6360.52
	456	4487.48	6102.64
	455	4238.09	5839.85
	454	4018.22	5596.68
	453	3806.98	5364.61
	452	3603.98	5127.82
	451	3404.95	4919.65
	450	3207.88	4713.2
	449	3044.94	4527.83
	448	2887.6	4338.74
	447	2739.19	4148.46
	446	2604.5	3997.11
	445	2488.95	3833.72
	444	2377.74	3673.74
	443	2265.26	3528.29
	442	2145.13	3351.46
	441	2079.69	3231.2
	440	2018.71	3116.79
	439	1949.31	3011.36
	438	1883.64	2899.8
	437	1847.58	2804.51
	436	1805.53	2720.35
	435	1769.25	2634.2
	434	1734.84	2559.43
	433	1728.31	2504.84
	432	1725.24	2454.47
	431	1716.69	2391.26
	430	1728.99	2358.53
	429	1748.37	2340.09
	428	1772.78	2318.49
	427	1774.14	2269.03
	426	1827.8	2272.05
	425	1874.3	2282.39
	424	1895.57	2259.35
	423	1979.75	2291.92
	422	2035.49	2285.04
	421	2104.29	2301.44
	420	2186.81	2321.35
	419	2256.43	2351.64
	418	2359.23	2392.38
	417	2439.7	2426.43
	416	2532.63	2469.6
	415	2617.42	2499.52
	414	2698.38	2540.3
	413	2773.05	2574.78
	412	2880.17	2623.79
	411	2957.33	2680.24
	410	3046.05	2725.07
	409	3107.75	2765.91
	408	3197.68	2824.95
	407	3270.15	2868.44
	406	3334.58	2901.72
	405	3402.09	2940.37
	404	3455.72	2974.72
	403	3511.49	3025.22
	402	3565.19	3072.28
	401	3606.74	3100.47
	400	3651.47	3130.25
	399	3682.85	3171.54
	398	3732.1	3194.08
	397	3771.13	3239.97
	396	3808.73	3260.49
	395	3829.47	3290.28
	394	3885.13	3327.52
	393	3905.2	3339.14
	392	3931.15	3368.36
	391	3957.5	3384.78
	390	3986.21	3402.71
	389	4000.19	3419.48
	388	4001.31	3413.24
	387	4022.11	3432.57
	386	4026.83	3440.94
	385	4042.14	3445.5
	384	4026.32	3439.94
	383	4031.18	3458.45
	382	4000.51	3437.69
	381	3987.15	3427.81
	380	3990.17	3443.23
	379	3975.96	3424.73
	378	3961.79	3414.11
	377	3946.15	3411.54
	376	3953.59	3423.62
	375	3948.8	3425.51
	374	3981.38	3429.72
	373	4013.44	3444.1
	372	4072.4	3485.46
	371	4151.98	3546.48
	370	4252.23	3597.97
	369	4353.77	3668.33
	368	4515.17	3761.01
	367	4716.62	3900.84
	366	4953.36	4041.34
	365	5201.26	4200
	364	5518.62	4410.17
	363	5860.14	4637.08
	362	6265.04	4903.51
	361	6669.11	5189.78
	360	7137.1	5544.48
	359	7617.92	5879.94
	358	8118.45	6238.01
	357	8647.24	6657.9
	356	9172.68	7089.07
	355	9704.91	7487.84
	354	10232.5	7945.8
	353	10686.4	8359.55
	352	11123.7	8782.86
	351	11462.1	9175.91
	350	11746.1	9513.58
	349	12087.3	10096.8
	348	12192.3	10398
	347	12181.9	10611.5
	346	11938.9	10545
	345	11809.9	10637.4
	344	11509.5	10593.7
	343	11150.3	10338.1
	342	10881.8	10238.8
	341	10564.2	10009.4
	340	10184.1	9597.77
	339	9979.14	9361.3
	338	9699.48	9076.84
	337	9472.61	8807
	336	9335.12	8599.38
	335	9148.37	8343.42
	334	9023.55	8121.19
	333	8916.79	7970.73
	332	8799.7	7754.51
	331	8762.46	7658
	330	8711.09	7491.99
	329	8642.67	7335.43
	328	8596.45	7204.84
	327	8650.6	7121.41
	326	8687.42	6978.29
	325	8787.44	6867.36
	324	8960.05	6834.09
	323	9164.55	6792.27
	322	9454.5	6821.41
	321	9750.8	6840.43
	320	10082.3	6864.63
	319	10542.1	7031.05
	318	11027.9	7193
	317	11490.9	7394.45
	316	11990.8	7591.07
	315	12605.9	7858.92
	314	13204.1	8176.44
	313	13862	8552.81
	312	14498.5	8928.77
	311	15127.5	9360.55
	310	15772.2	9833.75
	309	16366.7	10330.5
	308	16863.7	10857.3
	307	17337.5	11397
	306	17746.4	11916.5
	305	18063.9	12414.8
	304	18327	12879.7
	303	18565.1	13356.2
	302	18707.3	13718.8
	301	18850.6	14072.7
	300	18979.8	14369.6

## Sheet: Fig. 2b
		UNTREATED
			Signal					Relative intensity to mean untreated signal
		Sample	Replicate 1	Replicate 2	Replicate 3	Mean		Replicate 1	Replicate 2	Replicate 3	Mean	St. Dev	SEM
		Fibronectin	11367.1	14654.3	11425.8	12482.4		0.91065	1.174	0.915354	1	0.150703	0.0870084
		Laminin	17021.7	19794.3	20789.4	19201.8		0.886465	1.03086	1.08268	1	0.101681	0.0587058
		Collagen I	8629.75	9634.41	8064	8776.05		0.983329	1.09781	0.918864	1	0.0906288	0.0523246
		Aggrecan	19553.3	20736.7	21905.3	20731.8		0.943157	1.00024	1.05661	1	0.0567245	0.0327499
		TREATED
			Signal					Relative intensity to mean untreated signal
		Sample	Replicate 1	Replicate 2	Replicate 3	Mean		Replicate 1	Replicate 2	Replicate 3	Mean	St. Dev	SEM
		Fibronectin	4378.46	5748.82	4217.66	4781.64		0.35077	0.460553	0.337888	0.383071	0.0674105	0.0389194
		Laminin	6102.89	4868.97	5128.45	5366.77		0.317828	0.253568	0.267081	0.279493	0.0338804	0.0195609
		Collagen I	2505.69	2434.03	2562.5	2500.74		0.285515	0.277349	0.291988	0.284951	0.00733593	0.0042354
		Aggrecan	11278.9	12460.9	11225.1	11655		0.544039	0.601053	0.541445	0.562179	0.033691	0.0194515

## Sheet: Fig. 2c
		Signal		Normalized signal
	Excitation (nm)	Collagen I ROI	Buffer ROI	Collagen I ROI	Buffer ROI
	500	3283.94	2091.35	0.428151	0.492087
	502	3402.04	2213.04	0.454704	0.528507
	504	3575.77	2327.76	0.493766	0.562843
	506	3782.39	2514.47	0.540224	0.618724
	508	3998.24	2717.74	0.588757	0.679561
	510	4238.4	2891.07	0.642753	0.731435
	512	4432.32	3069.37	0.686356	0.7848
	514	4737.15	3273.6	0.754896	0.845926
	516	4979.73	3454.72	0.809437	0.900132
	518	5204.05	3585.07	0.859874	0.939147
	520	5390.84	3708.04	0.901872	0.975949
	522	5622.11	3785.91	0.953872	0.999257
	524	5742.5	3788.4	0.980942	1
	526	5786.85	3760.18	0.990912	0.991556
	528	5796.3	3644.34	0.993037	0.956886
	530	5827.27	3540.38	1	0.925769
	532	5731.34	3351.35	0.978431	0.869194
	534	5566.4	3140.99	0.941345	0.806235
	536	5312.38	2871.22	0.884232	0.725495
	538	5054.72	2603.07	0.826298	0.645241
	540	4814.32	2343.85	0.772247	0.567656
	542	4547.4	2099.92	0.712231	0.49465
	544	4247.99	1852.18	0.64491	0.420505
	546	3865.74	1595.49	0.558966	0.343677
	548	3548.7	1402.58	0.48768	0.28594
	550	3287.85	1234.37	0.429031	0.235597
	552	2999.75	1089.57	0.364254	0.192261
	554	2713.47	957.971	0.299886	0.152873
	556	2486.76	849.802	0.248912	0.120498
	558	2226.28	754.917	0.190343	0.0921
	560	1990.63	668.215	0.137359	0.0661507
	562	1777.4	589.076	0.089416	0.0424649
	564	1579.61	510.625	0.0449445	0.0189851
	566	1379.72	447.192	0	0

## Sheet: Fig. 2e
	Rhobo6 at 1 µM					Rhobo6 at 5 µM					Rhobo6 at 25 µM					Rhobo6 at 50 µM
	t (s)	t(min)	Signal	Norm. signal		t (s)	t(min)	Signal	Norm. signal		t (s)	t(min)	Signal	Norm. signal		t (s)	t(min)	Signal	Norm. signal
	0	0	48.725	0.000123596		0	0	44.294	0.000368118		0	0	41.1	0		0	0	42.566	0
	59.787	0.99645	48.533	0		59.792	0.996533	43.327	0		59.841	0.99735	43.061	0.00175787		59.851	0.997517	42.981	0.000240863
	119.574	1.9929	62.39	0.00892013		119.584	1.99307	45.446	0.000806662		119.682	1.9947	43.384	0.00204741		119.702	1.99503	66.265	0.0137547
	179.361	2.98935	85.319	0.0236801		179.376	2.9896	51.439	0.00308808		179.523	2.99205	54.11	0.0116624		179.553	2.99255	143.065	0.058329
	239.148	3.9858	127.128	0.0505937		239.168	3.98613	77.753	0.0131053		239.364	3.9894	79.434	0.0343632		239.404	3.99007	250.483	0.120674
	298.935	4.98225	178.176	0.0834547		298.96	4.98267	118.48	0.0286093		299.205	4.98675	121.387	0.0719705		299.255	4.98758	365.93	0.187678
	358.722	5.9787	238.417	0.122234		358.752	5.9792	180.129	0.0520778		359.046	5.9841	171.702	0.117074		359.106	5.9851	482.062	0.255081
	418.509	6.97515	302.979	0.163794		418.544	6.97573	255.646	0.0808257		418.887	6.98145	226.565	0.166254		418.957	6.98262	590.79	0.318186
	478.296	7.9716	367.467	0.205307		478.336	7.97227	340.878	0.113272		478.728	7.9788	283.354	0.21716		478.808	7.98013	691.5	0.376637
	538.083	8.96805	429.121	0.244995		538.128	8.9688	432.786	0.148259		538.569	8.97615	336.87	0.265133		538.659	8.97765	789.187	0.433334
	597.87	9.9645	488.095	0.282958		597.92	9.96533	529.786	0.185185		598.41	9.9735	387.275	0.310317		598.51	9.97517	864.161	0.476848
	657.657	10.961	542.598	0.318043		657.712	10.9619	627.867	0.222523		658.251	10.9709	439.072	0.356748		658.361	10.9727	945.6	0.524115
	717.444	11.9574	596.498	0.35274		717.504	11.9584	726.441	0.260048		718.092	11.9682	481.484	0.394767		718.212	11.9702	1012.82	0.563126
	777.231	12.9538	647.01	0.385256		777.296	12.9549	825.928	0.297921		777.933	12.9656	520.618	0.429847		778.063	12.9677	1079.34	0.601737
	837.018	13.9503	691.044	0.413602		837.088	13.9515	914.334	0.331575		837.774	13.9629	568.569	0.472831		837.914	13.9652	1131.41	0.631958
	896.805	14.9467	737.214	0.443323		896.88	14.948	1006.74	0.366752		897.615	14.9603	603.022	0.503716		897.765	14.9627	1181.55	0.661059
	956.592	15.9432	781.413	0.471775		956.672	15.9445	1090.86	0.398775		957.456	15.9576	641.529	0.538234		957.616	15.9603	1232.81	0.690812
	1016.38	16.9397	820.734	0.497087		1016.46	16.9411	1178.68	0.432206		1017.3	16.955	670.826	0.564496		1017.47	16.9578	1277.36	0.716667
	1076.17	17.9361	856.987	0.520424		1076.26	17.9376	1250.71	0.459628		1077.14	17.9523	707.111	0.597023		1077.32	17.9553	1312.66	0.737153
	1135.95	18.9325	891.391	0.542571		1136.05	18.9341	1329.73	0.489708		1136.98	18.9497	737.462	0.62423		1137.17	18.9528	1342.47	0.754456
	1195.74	19.929	922.989	0.562911		1195.84	19.9307	1400.48	0.516641		1196.82	19.947	761.405	0.645693		1197.02	19.9503	1383.34	0.778175
	1255.53	20.9255	952.258	0.581752		1255.63	20.9272	1462	0.540063		1256.66	20.9444	786.417	0.668114		1256.87	20.9479	1407.47	0.792179
	1315.31	21.9219	981.803	0.600771		1315.42	21.9237	1528.08	0.565216		1316.5	21.9417	808.332	0.687759		1316.72	21.9454	1433.85	0.807495
	1375.1	22.9184	1009.89	0.618852		1375.22	22.9203	1584.84	0.586824		1376.34	22.9391	830.516	0.707645		1376.57	22.9429	1448.95	0.816257
	1434.89	23.9148	1030.09	0.631856		1435.01	23.9168	1635.46	0.606093		1436.18	23.9364	852.396	0.727258		1436.42	23.9404	1476.43	0.832208
	1494.67	24.9112	1058.83	0.650358		1494.8	24.9133	1684.54	0.624777		1496.03	24.9337	870.462	0.743453		1496.28	24.9379	1482.37	0.835652
	1554.46	25.9077	1071.91	0.658779		1554.59	25.9099	1740.1	0.645928		1555.87	25.9311	892.605	0.763302		1556.13	25.9354	1504.19	0.84832
	1614.25	26.9042	1097.2	0.675057		1614.38	26.9064	1785.13	0.663071		1615.71	26.9285	909.47	0.77842		1615.98	26.933	1524.54	0.860129
	1674.04	27.9006	1108.54	0.682353		1674.18	27.9029	1825.74	0.678529		1675.55	27.9258	922.511	0.790111		1675.83	27.9305	1539.97	0.869086
	1733.82	28.8971	1124.8	0.692825		1733.97	28.8995	1862.03	0.692344		1735.39	28.9231	936.062	0.802258		1735.68	28.928	1548.54	0.874058
	1793.61	29.8935	1139.16	0.702064		1793.76	29.896	1903.73	0.708221		1795.23	29.9205	945.005	0.810275		1795.53	29.9255	1572.87	0.888179
	1853.4	30.8899	1156.63	0.71331		1853.55	30.8925	1938.96	0.721629		1855.07	30.9178	961.541	0.825098		1855.38	30.923	1580.54	0.892631
	1913.18	31.8864	1172.43	0.723486		1913.34	31.8891	1976.39	0.73588		1914.91	31.9152	975.075	0.83723		1915.23	31.9205	1586.64	0.896168
	1972.97	32.8828	1183.79	0.730794		1973.14	32.8856	2008.59	0.748136		1974.75	32.9125	986.133	0.847142		1975.08	32.9181	1594.59	0.900786
	2032.76	33.8793	1185.4	0.73183		2032.93	33.8821	2033.95	0.757791		2034.59	33.9099	993.835	0.854047		2034.93	33.9156	1600.12	0.903996
	2092.55	34.8758	1201.54	0.742222		2092.72	34.8787	2063.39	0.768997		2094.43	34.9072	1003.63	0.862829		2094.78	34.9131	1611.24	0.910447
	2152.33	35.8722	1215.45	0.751179		2152.51	35.8752	2089.25	0.778844		2154.28	35.9046	1015.26	0.873249		2154.64	35.9106	1615.73	0.913053
	2212.12	36.8687	1227.79	0.75912		2212.3	36.8717	2107.02	0.785609		2214.12	36.902	1018.03	0.875732		2214.49	36.9081	1616.1	0.913269
	2271.91	37.8651	1231.61	0.761579		2272.1	37.8683	2140.86	0.798491		2273.96	37.8993	1028.29	0.884933		2274.34	37.9056	1626.91	0.919544
	2331.69	38.8616	1243.65	0.769329		2331.89	38.8648	2156.73	0.80453		2333.8	38.8967	1034.15	0.890188		2334.19	38.9031	1630	0.921338
	2391.48	39.858	1251.28	0.774242		2391.68	39.8613	2186.16	0.815734		2393.64	39.894	1043.02	0.898135		2394.04	39.9007	1633.95	0.923628
	2451.27	40.8544	1258.81	0.77909		2451.47	40.8579	2206.79	0.823589		2453.48	40.8914	1050.84	0.905143		2453.89	40.8982	1642.93	0.928841
	2511.05	41.8509	1271.1	0.786998		2511.26	41.8544	2226.82	0.831214		2513.32	41.8887	1057.49	0.911111		2513.74	41.8957	1651.59	0.933866
	2570.84	42.8473	1280.52	0.793065		2571.06	42.8509	2229.17	0.832108		2573.16	42.886	1061.2	0.914436		2573.59	42.8932	1661.28	0.93949
	2630.63	43.8438	1287.69	0.79768		2630.85	43.8475	2262.4	0.844757		2633	43.8834	1068.38	0.920873		2633.44	43.8907	1661.28	0.939488
	2690.41	44.8402	1288.45	0.798167		2690.64	44.844	2272.64	0.848657		2692.84	44.8807	1070.81	0.923051		2693.3	44.8882	1658.86	0.938084
	2750.2	45.8367	1304.34	0.808398		2750.43	45.8405	2276.85	0.850257		2752.69	45.8781	1070.48	0.92275		2753.15	45.8858	1662.49	0.940193
	2809.99	46.8332	1307.08	0.810162		2810.22	46.8371	2301.19	0.859524		2812.53	46.8755	1074.77	0.926597		2813	46.8833	1661.49	0.939614
	2869.78	47.8296	1317.58	0.816918		2870.02	47.8336	2306.63	0.861596		2872.37	47.8728	1084.8	0.935584		2872.85	47.8808	1669.68	0.944366
	2929.56	48.8261	1320.05	0.818508		2929.81	48.8301	2317.65	0.86579		2932.21	48.8701	1083.73	0.934631		2932.7	48.8783	1666.9	0.942753
	2989.35	49.8225	1331.21	0.825693		2989.6	49.8267	2333.86	0.871963		2992.05	49.8675	1084.42	0.935252		2992.55	49.8758	1672.36	0.945922
	3049.14	50.819	1334.48	0.827798		3049.39	50.8232	2355.39	0.880155		3051.89	50.8649	1089.52	0.939816		3052.4	50.8733	1674.87	0.947377
	3108.92	51.8154	1338.63	0.830474		3109.18	51.8197	2364.89	0.883774		3111.73	51.8622	1088.68	0.939063		3112.25	51.8709	1673.72	0.946712
	3168.71	52.8118	1342.33	0.832851		3168.98	52.8163	2361.69	0.882554		3171.57	52.8595	1092.32	0.942333		3172.1	52.8684	1676.75	0.948469
	3228.5	53.8083	1349.17	0.837257		3228.77	53.8128	2385.17	0.891493		3231.41	53.8569	1096.56	0.946131		3231.95	53.8659	1675.03	0.947471
	3288.28	54.8047	1353.94	0.840325		3288.56	54.8093	2392.45	0.894266		3291.26	54.8543	1096.96	0.946491		3291.8	54.8634	1674.15	0.946961
	3348.07	55.8012	1361.83	0.845407		3348.35	55.8059	2398.17	0.896442		3351.1	55.8516	1099.55	0.948812		3351.66	55.8609	1679.64	0.950146
	3407.86	56.7976	1359.51	0.843913		3408.14	56.8024	2404.19	0.898736		3410.94	56.8489	1104.98	0.95368		3411.51	56.8584	1687.57	0.95475
	3467.65	57.7941	1374.9	0.853821		3467.94	57.7989	2410.05	0.900966		3470.78	57.8463	1109.11	0.957383		3471.36	57.856	1683.83	0.952576
	3527.43	58.7906	1369.2	0.850148		3527.73	58.7955	2420.76	0.905044		3530.62	58.8437	1109.84	0.958033		3531.21	58.8535	1685.87	0.953761
	3587.22	59.787	1382.23	0.85854		3587.52	59.792	2426.28	0.907144		3590.46	59.841	1105.81	0.954424		3591.06	59.851	1679.67	0.950167
	3647.01	60.7835	1380.49	0.857416		3647.31	60.7885	2433.47	0.909879		3650.3	60.8383	1112.54	0.960457		3650.91	60.8485	1681.16	0.951031
	3706.79	61.7799	1391.37	0.864418		3707.1	61.7851	2434.38	0.910228		3710.14	61.8357	1113.39	0.961218		3710.76	61.846	1692.32	0.957506
	3766.58	62.7764	1390.46	0.863837		3766.9	62.7816	2441.33	0.912872		3769.98	62.8331	1109.11	0.957384		3770.61	62.8436	1689.21	0.955701
	3826.37	63.7728	1399.39	0.869583		3826.69	63.7781	2435.73	0.910741		3829.82	63.8304	1116.94	0.964403		3830.46	63.8411	1689.88	0.95609
	3886.16	64.7692	1405.17	0.873304		3886.48	64.7747	2451.73	0.91683		3889.66	64.8277	1115.82	0.963397		3890.32	64.8386	1692.61	0.957672
	3945.94	65.7657	1406.01	0.873843		3946.27	65.7712	2456.45	0.918627		3949.51	65.8251	1119.01	0.966255		3950.17	65.8361	1685.64	0.953632
	4005.73	66.7621	1410.25	0.876574		4006.06	66.7677	2462.97	0.921111		4009.35	66.8225	1115.36	0.962985		4010.02	66.8336	1694.74	0.958914
	4065.52	67.7586	1413.09	0.8784		4065.86	67.7643	2462.18	0.920811		4069.19	67.8198	1117.34	0.964761		4069.87	67.8311	1702.6	0.963475
	4125.3	68.755	1420.18	0.882964		4125.65	68.7608	2477.45	0.926622		4129.03	68.8172	1115.17	0.962818		4129.72	68.8286	1688.43	0.955248
	4185.09	69.7515	1420.99	0.883486		4185.44	69.7573	2476.89	0.926411		4188.87	69.8145	1122.28	0.969188		4189.57	69.8262	1698.75	0.961237
	4244.88	70.748	1424.22	0.885568		4245.23	70.7539	2477.29	0.926562		4248.71	70.8119	1118.97	0.966219		4249.42	70.8237	1702.15	0.963213
	4304.66	71.7444	1427.47	0.887657		4305.02	71.7504	2476.47	0.92625		4308.55	71.8092	1117.78	0.965153		4309.27	71.8212	1700.53	0.962273
	4364.45	72.7408	1430.14	0.889377		4364.82	72.7469	2475.86	0.926017		4368.39	72.8066	1121.9	0.968849		4369.12	72.8187	1700.46	0.962229
	4424.24	73.7373	1435.82	0.893032		4424.61	73.7435	2499.64	0.93507		4428.23	73.8039	1121.06	0.968095		4428.97	73.8162	1702.96	0.963685
	4484.02	74.7338	1436.49	0.893466		4484.4	74.74	2497.09	0.934099		4488.07	74.8012	1125.8	0.972346		4488.82	74.8137	1704.11	0.964348
	4543.81	75.7302	1445.35	0.899171		4544.19	75.7365	2494.01	0.932929		4547.92	75.7986	1126.51	0.972976		4548.68	75.8113	1698.27	0.960958
	4603.6	76.7267	1448.94	0.901478		4603.98	76.7331	2503.07	0.936375		4607.76	76.7959	1124.29	0.970991		4608.53	76.8088	1702.94	0.963673
	4663.39	77.7231	1451.69	0.903248		4663.78	77.7296	2505.32	0.937234		4667.6	77.7933	1122.91	0.969752		4668.38	77.8063	1705.34	0.965061
	4723.17	78.7195	1448.76	0.901364		4723.57	78.7261	2519.05	0.94246		4727.44	78.7906	1121.73	0.968696		4728.23	78.8038	1702.92	0.963657
	4782.96	79.716	1457.32	0.906872		4783.36	79.7227	2502.37	0.936109		4787.28	79.788	1126.74	0.973183		4788.08	79.8013	1702	0.963125
	4842.75	80.7125	1459.39	0.908208		4843.15	80.7192	2513.69	0.940418		4847.12	80.7854	1128.06	0.974368		4847.93	80.7988	1706.06	0.965482
	4902.53	81.7089	1462.48	0.910199		4902.94	81.7157	2514.33	0.940662		4906.96	81.7827	1126.05	0.972567		4907.78	81.7964	1710.19	0.967879
	4962.32	82.7053	1465.02	0.911833		4962.74	82.7123	2515.92	0.941269		4966.8	82.7801	1137.55	0.982875		4967.63	82.7939	1703.63	0.96407
	5022.11	83.7018	1466.56	0.912823		5022.53	83.7088	2520.84	0.94314		5026.64	83.7774	1120.27	0.967383		5027.48	83.7914	1709.49	0.96747
	5081.9	84.6983	1473.58	0.917342		5082.32	84.7053	2521.47	0.943379		5086.48	84.7747	1128.85	0.975078		5087.34	84.7889	1707.26	0.96618
	5141.68	85.6947	1480.08	0.921523		5142.11	85.7019	2523.59	0.94419		5146.33	85.7721	1129.27	0.975448		5147.19	85.7864	1702.41	0.963361
	5201.47	86.6912	1473.58	0.91734		5201.9	86.6984	2525.11	0.944768		5206.17	86.7695	1129.09	0.975289		5207.04	86.784	1707.85	0.966519
	5261.26	87.6876	1475.42	0.918525		5261.7	87.6949	2523.82	0.944273		5266.01	87.7668	1135.3	0.980853		5266.89	87.7815	1706.6	0.965792
	5321.04	88.684	1478.79	0.920693		5321.49	88.6915	2518.86	0.942388		5325.85	88.7642	1131.96	0.977867		5326.74	88.779	1711.79	0.968807
	5380.83	89.6805	1477.43	0.919821		5381.28	89.688	2525.39	0.944872		5385.69	89.7615	1124.73	0.971384		5386.59	89.7765	1707.1	0.966085
	5440.62	90.677	1483.18	0.92352		5441.07	90.6845	2532.28	0.947498		5445.53	90.7588	1135.54	0.981075		5446.44	90.774	1715.54	0.970983
	5500.4	91.6734	1487.3	0.926172		5500.86	91.6811	2535.89	0.948871		5505.37	91.7562	1125.95	0.972481		5506.29	91.7715	1706.66	0.96583
	5560.19	92.6698	1482.75	0.923244		5560.66	92.6776	2537.43	0.949457		5565.21	92.7535	1129.53	0.975686		5566.14	92.7691	1712.46	0.969195
	5619.98	93.6663	1490.62	0.928313		5620.45	93.6741	2539.57	0.950271		5625.05	93.7509	1131.17	0.977156		5625.99	93.7666	1702.95	0.963678
	5679.77	94.6628	1491.93	0.929152		5680.24	94.6707	2546.59	0.952941		5684.9	94.7483	1130.63	0.976672		5685.85	94.7641	1714.83	0.970571
	5739.55	95.6592	1494.64	0.930898		5740.03	95.6672	2534.64	0.948396		5744.74	95.7456	1129.4	0.97557		5745.7	95.7616	1707.02	0.966037
	5799.34	96.6556	1499.3	0.9339		5799.82	96.6637	2538	0.949672		5804.58	96.743	1134.43	0.98008		5805.55	96.7591	1715.04	0.970694
	5859.13	97.6521	1499.04	0.933733		5859.62	97.6603	2547.04	0.953114		5864.42	97.7403	1135.65	0.981172		5865.4	97.7566	1714.19	0.970201
	5918.91	98.6485	1499.55	0.934059		5919.41	98.6568	2557.89	0.957246		5924.26	98.7377	1131.73	0.977656		5925.25	98.7541	1715.77	0.971118
	5978.7	99.645	1504.9	0.937501		5979.2	99.6533	2554.84	0.956082		5984.1	99.735	1129.04	0.975247		5985.1	99.7517	1713.52	0.969813
	6038.49	100.641	1501.55	0.935343		6038.99	100.65	2550.24	0.954331		6043.94	100.732	1132.08	0.977972		6044.95	100.749	1713.55	0.969825
	6098.27	101.638	1503.14	0.936373		6098.78	101.646	2558.72	0.957563		6103.78	101.73	1134.63	0.980255		6104.8	101.747	1721.86	0.974648
	6158.06	102.634	1505.55	0.937922		6158.58	102.643	2562.33	0.958936		6163.62	102.727	1138.09	0.983355		6164.65	102.744	1717.78	0.972283
	6217.85	103.631	1505.98	0.938198		6218.37	103.639	2563.86	0.959516		6223.46	103.724	1131.16	0.977149		6224.5	103.742	1714.39	0.970315
	6277.64	104.627	1514.77	0.943855		6278.16	104.636	2560.82	0.958359		6283.31	104.722	1126.65	0.973103		6284.35	104.739	1729.45	0.979055
	6337.42	105.624	1514.62	0.943758		6337.95	105.633	2561.83	0.958745		6343.15	105.719	1132.28	0.97815		6344.21	105.737	1714.88	0.970602
	6397.21	106.62	1521.03	0.947883		6397.74	106.629	2557.99	0.957282		6402.99	106.716	1133.53	0.97927		6404.06	106.734	1721.26	0.974302
	6457	107.617	1518.26	0.9461		6457.54	107.626	2554.69	0.956028		6462.83	107.714	1136.53	0.981958		6463.91	107.732	1718.72	0.972829
	6516.78	108.613	1519.01	0.946586		6517.33	108.622	2558.54	0.957493		6522.67	108.711	1129.73	0.975865		6523.76	108.729	1717.04	0.971855
	6576.57	109.609	1521.51	0.948195		6577.12	109.619	2560.55	0.958256		6582.51	109.709	1136.87	0.982268		6583.61	109.727	1720.14	0.973654
	6636.36	110.606	1526.58	0.951456		6636.91	110.615	2565.7	0.960218		6642.35	110.706	1139.85	0.984935		6643.46	110.724	1729.01	0.978801
	6696.14	111.602	1524.8	0.950313		6696.7	111.612	2564.02	0.95958		6702.19	111.703	1138.05	0.983327		6703.31	111.722	1724.69	0.976294
	6755.93	112.599	1527.97	0.952352		6756.5	112.608	2576.65	0.964388		6762.03	112.701	1136.51	0.981945		6763.16	112.719	1733.02	0.981127
	6815.72	113.595	1527.08	0.951782		6816.29	113.605	2567.62	0.960948		6821.87	113.698	1138.62	0.98383		6823.01	113.717	1719.39	0.973217
	6875.51	114.592	1529.55	0.953369		6876.08	114.601	2575.83	0.964074		6881.72	114.695	1132.47	0.978323		6882.86	114.714	1724.21	0.976018
	6935.29	115.588	1527.88	0.952295		6935.87	115.598	2581.71	0.966312		6941.56	115.693	1132.72	0.978549		6942.72	115.712	1723.67	0.975705
	6995.08	116.585	1533.78	0.956097		6995.66	116.594	2573.66	0.963246		7001.4	116.69	1138.25	0.983504		7002.57	116.709	1728.43	0.978463
	7054.87	117.581	1532.77	0.955446		7055.46	117.591	2573.1	0.963034		7061.24	117.687	1136.95	0.982339		7062.42	117.707	1726	0.977052
	7114.65	118.578	1532.47	0.955253		7115.25	118.587	2594.96	0.971358		7121.08	118.685	1135.9	0.981395		7122.27	118.704	1730.41	0.979611
	7174.44	119.574	1535.61	0.957269		7175.04	119.584	2583.43	0.966967		7180.92	119.682	1136.96	0.98235		7182.12	119.702	1724.87	0.976399
	7234.23	120.57	1531.28	0.954483		7234.83	120.581	2579.7	0.965548		7240.76	120.679	1136.42	0.981859		7241.97	120.7	1732.53	0.980845
	7294.01	121.567	1543.13	0.96211		7294.62	121.577	2589.52	0.969287		7300.6	121.677	1144.53	0.989128		7301.82	121.697	1724.51	0.976187
	7353.8	122.563	1539.34	0.959672		7354.42	122.574	2583.7	0.967072		7360.44	122.674	1138.2	0.983462		7361.67	122.695	1725.11	0.976536
	7413.59	123.56	1540.4	0.960355		7414.21	123.57	2588.01	0.968712		7420.28	123.671	1142.27	0.987104		7421.52	123.692	1736.95	0.983409
	7473.38	124.556	1543.8	0.962545		7474	124.567	2585.53	0.967767		7480.12	124.669	1138.27	0.983523		7481.38	124.69	1729.31	0.978973
	7533.16	125.553	1544.08	0.962724		7533.79	125.563	2584.39	0.967332		7539.97	125.666	1141.38	0.98631		7541.23	125.687	1729.16	0.978891
	7592.95	126.549	1546.65	0.964377		7593.58	126.56	2599.39	0.973044		7599.81	126.663	1146.59	0.990974		7601.08	126.685	1730.8	0.979839
	7652.74	127.546	1549.1	0.965957		7653.38	127.556	2600.32	0.973399		7659.65	127.661	1142.79	0.98757		7660.93	127.682	1738.12	0.984089
	7712.52	128.542	1547.18	0.964721		7713.17	128.553	2590.06	0.969493		7719.49	128.658	1139.92	0.985003		7720.78	128.68	1730.15	0.979463
	7772.31	129.538	1555	0.969753		7772.96	129.549	2598.6	0.972741		7779.33	129.655	1138.79	0.983989		7780.63	129.677	1726.67	0.977442
	7832.1	130.535	1550.52	0.966867		7832.75	130.546	2606.68	0.97582		7839.17	130.653	1137.88	0.983174		7840.48	130.675	1732.52	0.980836
	7891.88	131.531	1555.83	0.970288		7892.54	131.542	2602.22	0.974119		7899.01	131.65	1141.73	0.986623		7900.33	131.672	1735	0.982278
	7951.67	132.528	1556.22	0.970542		7952.34	132.539	2604.43	0.974962		7958.85	132.648	1140.44	0.985463		7960.18	132.67	1735.75	0.982714
	8011.46	133.524	1557.93	0.971642		8012.13	133.535	2603	0.974418		8018.69	133.645	1140.76	0.985753		8020.03	133.667	1735.49	0.982565
	8071.24	134.521	1568.16	0.978228		8071.92	134.532	2602.37	0.974178		8078.53	134.642	1140.34	0.985377		8079.89	134.665	1737.58	0.983776
	8131.03	135.517	1561.03	0.973633		8131.71	135.529	2610.66	0.977335		8138.38	135.64	1143.17	0.987913		8139.74	135.662	1733.41	0.981353
	8190.82	136.514	1563.17	0.975011		8191.5	136.525	2606.82	0.975873		8198.22	136.637	1139.77	0.984865		8199.59	136.66	1735.88	0.98279
	8250.6	137.51	1561.83	0.97415		8251.3	137.522	2603.49	0.974604		8258.06	137.634	1138.71	0.983916		8259.44	137.657	1737.65	0.983815
	8310.39	138.507	1558.11	0.971754		8311.09	138.518	2615.63	0.979224		8317.9	138.632	1138.7	0.983908		8319.29	138.655	1739.16	0.984694
	8370.18	139.503	1563.17	0.975011		8370.88	139.515	2609.39	0.976852		8377.74	139.629	1142.66	0.987457		8379.14	139.652	1742.82	0.986816
	8429.97	140.499	1558.64	0.972095		8430.67	140.511	2604.45	0.974971		8437.58	140.626	1145.23	0.989762		8438.99	140.65	1739.44	0.984854
	8489.75	141.496	1561.85	0.974165		8490.46	141.508	2603.45	0.974587		8497.42	141.624	1143.83	0.988507		8498.84	141.647	1743.33	0.987112
	8549.54	142.492	1564.86	0.9761		8550.26	142.504	2627.55	0.983764		8557.26	142.621	1141.71	0.986602		8558.69	142.645	1736.3	0.983034
	8609.33	143.489	1560.11	0.973041		8610.05	143.501	2613.34	0.978352		8617.1	143.618	1143.6	0.9883		8618.54	143.642	1738.96	0.984574
	8669.11	144.485	1568.23	0.978272		8669.84	144.497	2617.47	0.979926		8676.94	144.616	1145.37	0.989888		8678.4	144.64	1743.33	0.987115
	8728.9	145.482	1565.04	0.976215		8729.63	145.494	2620.19	0.98096		8736.79	145.613	1146.05	0.990494		8738.25	145.637	1741.79	0.986219
	8788.69	146.478	1572.96	0.981313		8789.42	146.49	2630.55	0.984904		8796.63	146.61	1144.24	0.98887		8798.1	146.635	1743.8	0.987385
	8848.48	147.475	1573.01	0.981346		8849.22	147.487	2625.74	0.983073		8856.47	147.608	1147.14	0.991472		8857.95	147.632	1741.33	0.98595
	8908.26	148.471	1571.73	0.980521		8909.01	148.483	2621.82	0.98158		8916.31	148.605	1143.58	0.988282		8917.8	148.63	1748.29	0.989988
	8968.05	149.468	1576.36	0.983504		8968.8	149.48	2619.9	0.980849		8976.15	149.602	1145.64	0.990124		8977.65	149.627	1737.01	0.983443
	9027.84	150.464	1570.79	0.979916		9028.59	150.477	2634.78	0.986514		9035.99	150.6	1143.48	0.988187		9037.5	150.625	1746.43	0.988909
	9087.62	151.46	1575.04	0.982652		9088.38	151.473	2632.29	0.985568		9095.83	151.597	1144.29	0.988919		9097.35	151.623	1741.73	0.986183
	9147.41	152.457	1575.6	0.983013		9148.18	152.47	2628.93	0.984288		9155.67	152.595	1144.89	0.989455		9157.2	152.62	1737.14	0.983523
	9207.2	153.453	1578.3	0.98475		9207.97	153.466	2633.17	0.985904		9215.51	153.592	1148.81	0.992972		9217.06	153.618	1745.11	0.988145
	9266.98	154.45	1574.42	0.982255		9267.76	154.463	2633.43	0.986		9275.35	154.589	1149.48	0.993567		9276.91	154.615	1744.16	0.987597
	9326.77	155.446	1576.65	0.98369		9327.55	155.459	2632.64	0.985701		9335.2	155.587	1145.38	0.989891		9336.76	155.613	1741.68	0.986157
	9386.56	156.443	1583.23	0.987925		9387.34	156.456	2626.72	0.983448		9395.04	156.584	1152.59	0.996355		9396.61	156.61	1743.21	0.987042
	9446.35	157.439	1583	0.987779		9447.14	157.452	2637.7	0.987629		9454.88	157.581	1148.98	0.993124		9456.46	157.608	1741.21	0.985882
	9506.13	158.436	1583.57	0.988145		9506.93	158.449	2635.45	0.986772		9514.72	158.579	1148.94	0.993084		9516.31	158.605	1748.8	0.990289
	9565.92	159.432	1583.93	0.988376		9566.72	159.445	2644.84	0.990345		9574.56	159.576	1149.2	0.993317		9576.16	159.603	1742.12	0.986409
	9625.71	160.428	1586.97	0.990332		9626.51	160.442	2644.56	0.990239		9634.4	160.573	1145.57	0.990061		9636.01	160.6	1747.95	0.989796
	9685.49	161.425	1580.72	0.986308		9686.3	161.438	2636.06	0.987003		9694.24	161.571	1150.3	0.994306		9695.86	161.598	1745.78	0.988535
	9745.28	162.421	1590.27	0.992456		9746.1	162.435	2639.47	0.988299		9754.08	162.568	1142.93	0.987698		9755.71	162.595	1741.19	0.985871
	9805.07	163.418	1583.3	0.987968		9805.89	163.431	2643.84	0.989966		9813.92	163.565	1149.86	0.993912		9815.56	163.593	1747.19	0.989353
	9864.85	164.414	1588.65	0.991414		9865.68	164.428	2646.23	0.990873		9873.76	164.563	1154.07	0.997685		9875.42	164.59	1749.6	0.990753
	9924.64	165.411	1592.07	0.993614		9925.47	165.425	2651.93	0.993043		9933.6	165.56	1155.91	0.999335		9935.27	165.588	1743.83	0.987402
	9984.43	166.407	1590.33	0.992499		9985.26	166.421	2658.65	0.995602		9993.45	166.557	1154.2	0.997802		9995.12	166.585	1747.75	0.989678
	10044.2	167.404	1592.21	0.99371		10045.1	167.418	2658.86	0.995683		10053.3	167.555	1154.1	0.997711		10055	167.583	1747.55	0.989559
	10104	168.4	1593.38	0.994459		10104.8	168.414	2651.28	0.992798		10113.1	168.552	1150.6	0.994571		10114.8	168.58	1743.81	0.98739
	10163.8	169.397	1599.43	0.998354		10164.6	169.411	2648.48	0.991731		10173	169.549	1151.17	0.995086		10174.7	169.578	1744.08	0.987548
	10223.6	170.393	1593.88	0.994781		10224.4	170.407	2663.04	0.997275		10232.8	170.547	1152.79	0.99654		10234.5	170.575	1754.98	0.993873
	10283.4	171.389	1595.66	0.995928		10284.2	171.404	2661.84	0.996815		10292.7	171.544	1153.06	0.996775		10294.4	171.573	1751.1	0.991624
	10343.1	172.386	1590.99	0.992925		10344	172.4	2655.22	0.994297		10352.5	172.542	1150.05	0.994082		10354.2	172.57	1759.33	0.996396
	10402.9	173.382	1597.55	0.997144		10403.8	173.397	2653.83	0.993768		10412.3	173.539	1151.37	0.995262		10414.1	173.568	1764.49	0.999392
	10462.7	174.379	1592.08	0.993624		10463.6	174.393	2647.86	0.991495		10472.2	174.536	1156.65	1		10473.9	174.565	1757.78	0.995496
	10522.5	175.375	1600.62	0.999123		10523.4	175.39	2668.47	0.99934		10532	175.534	1153.05	0.996771		10533.8	175.563	1756.73	0.99489
	10582.3	176.372	1601.99	1		10583.2	176.386	2643.8	0.98995		10591.9	176.531	1152.61	0.996376		10593.6	176.56	1762.45	0.998212
	10642.1	177.368	1599.14	0.998165		10643	177.383	2662.02	0.996886		10651.7	177.528	1149.99	0.994023		10653.5	177.558	1748.48	0.990099
	10701.9	178.365	1601.75	0.999849		10702.8	178.379	2670.2	1		10711.5	178.526	1153.76	0.997408		10713.3	178.555	1765.54	1
	10761.7	179.361	1600.01	0.998725		10762.6	179.376	2657.43	0.995139		10771.4	179.523	1149.17	0.993292		10773.2	179.553	1757.84	0.995531

## Sheet: Fig. 2f
						Fit
			95% confidence			[] (µM)	k obs
	[Rhobo] (µM)	k obs	Upper	Lower		0	0.000677331
	1	0.00069659	0.0006742	0.000719		0.1	0.000678611
	5	0.000744511	0.0007175	0.0007715		0.2	0.000679891
	25	0.000978886	0.0009524	0.001005		0.3	0.00068117
	50	0.001326	0.001293	0.001359		0.4	0.00068245
						0.5	0.00068373
						0.6	0.00068501
						0.7	0.00068629
						0.8	0.00068757
						0.9	0.000688849
						1	0.000690129
						1.1	0.000691409
						1.2	0.000692689
						1.3	0.000693969
						1.4	0.000695249
						1.5	0.000696528
						1.6	0.000697808
						1.7	0.000699088
						1.8	0.000700368
						1.9	0.000701648
						2	0.000702928
						2.1	0.000704207
						2.2	0.000705487
						2.3	0.000706767
						2.4	0.000708047
						2.5	0.000709327
						2.6	0.000710607
						2.7	0.000711886
						2.8	0.000713166
						2.9	0.000714446
						3	0.000715726
						3.1	0.000717006
						3.2	0.000718286
						3.3	0.000719565
						3.4	0.000720845
						3.5	0.000722125
						3.6	0.000723405
						3.7	0.000724685
						3.8	0.000725965
						3.9	0.000727244
						4	0.000728524
						4.1	0.000729804
						4.2	0.000731084
						4.3	0.000732364
						4.4	0.000733644
						4.5	0.000734923
						4.6	0.000736203
						4.7	0.000737483
						4.8	0.000738763
						4.9	0.000740043
						5	0.000741323
						5.1	0.000742602
						5.2	0.000743882
						5.3	0.000745162
						5.4	0.000746442
						5.5	0.000747722
						5.6	0.000749002
						5.7	0.000750281
						5.8	0.000751561
						5.9	0.000752841
						6	0.000754121
						6.1	0.000755401
						6.2	0.000756681
						6.3	0.00075796
						6.4	0.00075924
						6.5	0.00076052
						6.6	0.0007618
						6.7	0.00076308
						6.8	0.00076436
						6.9	0.000765639
						7	0.000766919
						7.1	0.000768199
						7.2	0.000769479
						7.3	0.000770759
						7.4	0.000772038
						7.5	0.000773318
						7.6	0.000774598
						7.7	0.000775878
						7.8	0.000777158
						7.9	0.000778438
						8	0.000779717
						8.1	0.000780997
						8.2	0.000782277
						8.3	0.000783557
						8.4	0.000784837
						8.5	0.000786117
						8.6	0.000787396
						8.7	0.000788676
						8.8	0.000789956
						8.9	0.000791236
						9	0.000792516
						9.1	0.000793796
						9.2	0.000795075
						9.3	0.000796355
						9.4	0.000797635
						9.5	0.000798915
						9.6	0.000800195
						9.7	0.000801475
						9.8	0.000802754
						9.9	0.000804034
						10	0.000805314
						10.1	0.000806594
						10.2	0.000807874
						10.3	0.000809154
						10.4	0.000810433
						10.5	0.000811713
						10.6	0.000812993
						10.7	0.000814273
						10.8	0.000815553
						10.9	0.000816833
						11	0.000818112
						11.1	0.000819392
						11.2	0.000820672
						11.3	0.000821952
						11.4	0.000823232
						11.5	0.000824512
						11.6	0.000825791
						11.7	0.000827071
						11.8	0.000828351
						11.9	0.000829631
						12	0.000830911
						12.1	0.000832191
						12.2	0.00083347
						12.3	0.00083475
						12.4	0.00083603
						12.5	0.00083731
						12.6	0.00083859
						12.7	0.00083987
						12.8	0.000841149
						12.9	0.000842429
						13	0.000843709
						13.1	0.000844989
						13.2	0.000846269
						13.3	0.000847549
						13.4	0.000848828
						13.5	0.000850108
						13.6	0.000851388
						13.7	0.000852668
						13.8	0.000853948
						13.9	0.000855228
						14	0.000856507
						14.1	0.000857787
						14.2	0.000859067
						14.3	0.000860347
						14.4	0.000861627
						14.5	0.000862907
						14.6	0.000864186
						14.7	0.000865466
						14.8	0.000866746
						14.9	0.000868026
						15	0.000869306
						15.1	0.000870586
						15.2	0.000871865
						15.3	0.000873145
						15.4	0.000874425
						15.5	0.000875705
						15.6	0.000876985
						15.7	0.000878264
						15.8	0.000879544
						15.9	0.000880824
						16	0.000882104
						16.1	0.000883384
						16.2	0.000884664
						16.3	0.000885943
						16.4	0.000887223
						16.5	0.000888503
						16.6	0.000889783
						16.7	0.000891063
						16.8	0.000892343
						16.9	0.000893622
						17	0.000894902
						17.1	0.000896182
						17.2	0.000897462
						17.3	0.000898742
						17.4	0.000900022
						17.5	0.000901301
						17.6	0.000902581
						17.7	0.000903861
						17.8	0.000905141
						17.9	0.000906421
						18	0.000907701
						18.1	0.00090898
						18.2	0.00091026
						18.3	0.00091154
						18.4	0.00091282
						18.5	0.0009141
						18.6	0.00091538
						18.7	0.000916659
						18.8	0.000917939
						18.9	0.000919219
						19	0.000920499
						19.1	0.000921779
						19.2	0.000923059
						19.3	0.000924338
						19.4	0.000925618
						19.5	0.000926898
						19.6	0.000928178
						19.7	0.000929458
						19.8	0.000930738
						19.9	0.000932017
						20	0.000933297
						20.1	0.000934577
						20.2	0.000935857
						20.3	0.000937137
						20.4	0.000938417
						20.5	0.000939696
						20.6	0.000940976
						20.7	0.000942256
						20.8	0.000943536
						20.9	0.000944816
						21	0.000946096
						21.1	0.000947375
						21.2	0.000948655
						21.3	0.000949935
						21.4	0.000951215
						21.5	0.000952495
						21.6	0.000953775
						21.7	0.000955054
						21.8	0.000956334
						21.9	0.000957614
						22	0.000958894
						22.1	0.000960174
						22.2	0.000961454
						22.3	0.000962733
						22.4	0.000964013
						22.5	0.000965293
						22.6	0.000966573
						22.7	0.000967853
						22.8	0.000969133
						22.9	0.000970412
						23	0.000971692
						23.1	0.000972972
						23.2	0.000974252
						23.3	0.000975532
						23.4	0.000976812
						23.5	0.000978091
						23.6	0.000979371
						23.7	0.000980651
						23.8	0.000981931
						23.9	0.000983211
						24	0.00098449
						24.1	0.00098577
						24.2	0.00098705
						24.3	0.00098833
						24.4	0.00098961
						24.5	0.00099089
						24.6	0.000992169
						24.7	0.000993449
						24.8	0.000994729
						24.9	0.000996009
						25	0.000997289
						25.1	0.000998569
						25.2	0.000999848
						25.3	0.00100113
						25.4	0.00100241
						25.5	0.00100369
						25.6	0.00100497
						25.7	0.00100625
						25.8	0.00100753
						25.9	0.00100881
						26	0.00101009
						26.1	0.00101137
						26.2	0.00101265
						26.3	0.00101393
						26.4	0.00101521
						26.5	0.00101649
						26.6	0.00101777
						26.7	0.00101905
						26.8	0.00102033
						26.9	0.00102161
						27	0.00102289
						27.1	0.00102417
						27.2	0.00102545
						27.3	0.00102672
						27.4	0.001028
						27.5	0.00102928
						27.6	0.00103056
						27.7	0.00103184
						27.8	0.00103312
						27.9	0.0010344
						28	0.00103568
						28.1	0.00103696
						28.2	0.00103824
						28.3	0.00103952
						28.4	0.0010408
						28.5	0.00104208
						28.6	0.00104336
						28.7	0.00104464
						28.8	0.00104592
						28.9	0.0010472
						29	0.00104848
						29.1	0.00104976
						29.2	0.00105104
						29.3	0.00105232
						29.4	0.0010536
						29.5	0.00105488
						29.6	0.00105616
						29.7	0.00105744
						29.8	0.00105872
						29.9	0.00106
						30	0.00106128
						30.1	0.00106256
						30.2	0.00106384
						30.3	0.00106512
						30.4	0.0010664
						30.5	0.00106768
						30.6	0.00106896
						30.7	0.00107024
						30.8	0.00107152
						30.9	0.0010728
						31	0.00107408
						31.1	0.00107536
						31.2	0.00107664
						31.3	0.00107792
						31.4	0.0010792
						31.5	0.00108048
						31.6	0.00108176
						31.7	0.00108304
						31.8	0.00108432
						31.9	0.0010856
						32	0.00108688
						32.1	0.00108816
						32.2	0.00108944
						32.3	0.00109072
						32.4	0.001092
						32.5	0.00109328
						32.6	0.00109456
						32.7	0.00109584
						32.8	0.00109712
						32.9	0.0010984
						33	0.00109968
						33.1	0.00110096
						33.2	0.00110223
						33.3	0.00110351
						33.4	0.00110479
						33.5	0.00110607
						33.6	0.00110735
						33.7	0.00110863
						33.8	0.00110991
						33.9	0.00111119
						34	0.00111247
						34.1	0.00111375
						34.2	0.00111503
						34.3	0.00111631
						34.4	0.00111759
						34.5	0.00111887
						34.6	0.00112015
						34.7	0.00112143
						34.8	0.00112271
						34.9	0.00112399
						35	0.00112527
						35.1	0.00112655
						35.2	0.00112783
						35.3	0.00112911
						35.4	0.00113039
						35.5	0.00113167
						35.6	0.00113295
						35.7	0.00113423
						35.8	0.00113551
						35.9	0.00113679
						36	0.00113807
						36.1	0.00113935
						36.2	0.00114063
						36.3	0.00114191
						36.4	0.00114319
						36.5	0.00114447
						36.6	0.00114575
						36.7	0.00114703
						36.8	0.00114831
						36.9	0.00114959
						37	0.00115087
						37.1	0.00115215
						37.2	0.00115343
						37.3	0.00115471
						37.4	0.00115599
						37.5	0.00115727
						37.6	0.00115855
						37.7	0.00115983
						37.8	0.00116111
						37.9	0.00116239
						38	0.00116367
						38.1	0.00116495
						38.2	0.00116623
						38.3	0.00116751
						38.4	0.00116879
						38.5	0.00117007
						38.6	0.00117135
						38.7	0.00117263
						38.8	0.00117391
						38.9	0.00117519
						39	0.00117647
						39.1	0.00117775
						39.2	0.00117902
						39.3	0.0011803
						39.4	0.00118158
						39.5	0.00118286
						39.6	0.00118414
						39.7	0.00118542
						39.8	0.0011867
						39.9	0.00118798
						40	0.00118926
						40.1	0.00119054
						40.2	0.00119182
						40.3	0.0011931
						40.4	0.00119438
						40.5	0.00119566
						40.6	0.00119694
						40.7	0.00119822
						40.8	0.0011995
						40.9	0.00120078
						41	0.00120206
						41.1	0.00120334
						41.2	0.00120462
						41.3	0.0012059
						41.4	0.00120718
						41.5	0.00120846
						41.6	0.00120974
						41.7	0.00121102
						41.8	0.0012123
						41.9	0.00121358
						42	0.00121486
						42.1	0.00121614
						42.2	0.00121742
						42.3	0.0012187
						42.4	0.00121998
						42.5	0.00122126
						42.6	0.00122254
						42.7	0.00122382
						42.8	0.0012251
						42.9	0.00122638
						43	0.00122766
						43.1	0.00122894
						43.2	0.00123022
						43.3	0.0012315
						43.4	0.00123278
						43.5	0.00123406
						43.6	0.00123534
						43.7	0.00123662
						43.8	0.0012379
						43.9	0.00123918
						44	0.00124046
						44.1	0.00124174
						44.2	0.00124302
						44.3	0.0012443
						44.4	0.00124558
						44.5	0.00124686
						44.6	0.00124814
						44.7	0.00124942
						44.8	0.0012507
						44.9	0.00125198
						45	0.00125326
						45.1	0.00125453
						45.2	0.00125581
						45.3	0.00125709
						45.4	0.00125837
						45.5	0.00125965
						45.6	0.00126093
						45.7	0.00126221
						45.8	0.00126349
						45.9	0.00126477
						46	0.00126605
						46.1	0.00126733
						46.2	0.00126861
						46.3	0.00126989
						46.4	0.00127117
						46.5	0.00127245
						46.6	0.00127373
						46.7	0.00127501
						46.8	0.00127629
						46.9	0.00127757
						47	0.00127885
						47.1	0.00128013
						47.2	0.00128141
						47.3	0.00128269
						47.4	0.00128397
						47.5	0.00128525
						47.6	0.00128653
						47.7	0.00128781
						47.8	0.00128909
						47.9	0.00129037
						48	0.00129165
						48.1	0.00129293
						48.2	0.00129421
						48.3	0.00129549
						48.4	0.00129677
						48.5	0.00129805
						48.6	0.00129933
						48.7	0.00130061
						48.8	0.00130189
						48.9	0.00130317
						49	0.00130445
						49.1	0.00130573
						49.2	0.00130701
						49.3	0.00130829
						49.4	0.00130957
						49.5	0.00131085
						49.6	0.00131213
						49.7	0.00131341
						49.8	0.00131469
						49.9	0.00131597
						50	0.00131725
						50.1	0.00131853
						50.2	0.00131981
						50.3	0.00132109
						50.4	0.00132237
						50.5	0.00132365
						50.6	0.00132493
						50.7	0.00132621
						50.8	0.00132749
						50.9	0.00132877
						51	0.00133004
						51.1	0.00133132
						51.2	0.0013326
						51.3	0.00133388
						51.4	0.00133516
						51.5	0.00133644
						51.6	0.00133772
						51.7	0.001339
						51.8	0.00134028
						51.9	0.00134156
						52	0.00134284
						52.1	0.00134412
						52.2	0.0013454
						52.3	0.00134668
						52.4	0.00134796
						52.5	0.00134924
						52.6	0.00135052
						52.7	0.0013518
						52.8	0.00135308
						52.9	0.00135436
						53	0.00135564
						53.1	0.00135692
						53.2	0.0013582
						53.3	0.00135948
						53.4	0.00136076
						53.5	0.00136204
						53.6	0.00136332
						53.7	0.0013646
						53.8	0.00136588
						53.9	0.00136716
						54	0.00136844
						54.1	0.00136972
						54.2	0.001371
						54.3	0.00137228
						54.4	0.00137356
						54.5	0.00137484
						54.6	0.00137612
						54.7	0.0013774
						54.8	0.00137868
						54.9	0.00137996
						55	0.00138124

## Sheet: Fig. 2h
	Phasor plot coordinates
	x	y	z
	0.0359375	0.926563	0.186456
	0.0371094	0.926563	0.293842
	0.0382813	0.926563	0.253216
	0.0394531	0.926563	0.0840653
	0.0347656	0.925391	0.169037
	0.0359375	0.925391	0.447657
	0.0371094	0.925391	0.62332
	0.0382813	0.925391	0.551764
	0.0394531	0.925391	0.305619
	0.040625	0.925391	0.00720698
	0.0347656	0.924219	0.254379
	0.0359375	0.924219	0.587042
	0.0371094	0.924219	0.914329
	0.0382813	0.924219	0.742382
	0.0394531	0.924219	0.410409
	0.040625	0.924219	0.0774549
	0.0347656	0.923047	0.197738
	0.0359375	0.923047	0.491859
	0.0371094	0.923047	0.691758
	0.0382813	0.923047	0.60752
	0.0394531	0.923047	0.340234
	0.040625	0.923047	0.0311021
	0.0347656	0.921875	0.0235164
	0.0359375	0.921875	0.246274
	0.0371094	0.921875	0.363675
	0.0382813	0.921875	0.318871
	0.0394531	0.921875	0.136758
	0.0371094	0.920703	0.0319983
	0.0382813	0.920703	0.00197446
	0.0417969	0.860938	0.0703773
	0.0429688	0.860938	0.189074
	0.0441406	0.860938	0.179496
	0.0453125	0.860938	0.0454984
	0.040625	0.859766	0.0661848
	0.0417969	0.859766	0.334274
	0.0429688	0.859766	0.513591
	0.0441406	0.859766	0.497786
	0.0453125	0.859766	0.299953
	0.0464844	0.859766	0.025251
	0.040625	0.858594	0.179496
	0.0417969	0.858594	0.505625
	0.0429688	0.858594	0.805553
	0.0441406	0.858594	0.768841
	0.0453125	0.858594	0.460295
	0.0464844	0.858594	0.133195
	0.040625	0.857422	0.165336
	0.0417969	0.857422	0.482463
	0.0429688	0.857422	0.752518
	0.0441406	0.857422	0.722742
	0.0453125	0.857422	0.439002
	0.0464844	0.857422	0.119779
	0.040625	0.85625	0.0292665
	0.0417969	0.85625	0.283408
	0.0429688	0.85625	0.446008
	0.0441406	0.85625	0.432081
	0.0453125	0.85625	0.251415
	0.0417969	0.855078	0.00935066
	0.0429688	0.855078	0.119779
	0.0441406	0.855078	0.110948
	0.225781	0.853906	0.0663264
	0.226953	0.853906	0.025832
	0.223438	0.852734	0.0653971
	0.224609	0.852734	0.288456
	0.225781	0.852734	0.398893
	0.226953	0.852734	0.337741
	0.228125	0.852734	0.140892
	0.223438	0.851563	0.234959
	0.224609	0.851563	0.532988
	0.225781	0.851563	0.729565
	0.226953	0.851563	0.612196
	0.228125	0.851563	0.329275
	0.229297	0.851563	0.0143161
	0.279688	0.851563	0.0646247
	0.280859	0.851563	0.01711
	0.223438	0.850391	0.279364
	0.224609	0.850391	0.609964
	0.225781	0.850391	0.915365
	0.226953	0.850391	0.709449
	0.228125	0.850391	0.380404
	0.229297	0.850391	0.0483695
	0.277344	0.850391	0.0795929
	0.278516	0.850391	0.297255
	0.279688	0.850391	0.397693
	0.280859	0.850391	0.326264
	0.282031	0.850391	0.12405
	0.223438	0.849219	0.178072
	0.224609	0.849219	0.444682
	0.225781	0.849219	0.595756
	0.226953	0.849219	0.509419
	0.228125	0.849219	0.265052
	0.277344	0.849219	0.253529
	0.278516	0.849219	0.548425
	0.279688	0.849219	0.730104
	0.280859	0.849219	0.595044
	0.282031	0.849219	0.309089
	0.224609	0.848047	0.171235
	0.225781	0.848047	0.263871
	0.226953	0.848047	0.213144
	0.228125	0.848047	0.0415525
	0.277344	0.848047	0.30035
	0.278516	0.848047	0.630931
	0.279688	0.848047	0.928338
	0.280859	0.848047	0.689708
	0.282031	0.848047	0.359961
	0.283203	0.848047	0.0277656
	0.277344	0.846875	0.197489
	0.278516	0.846875	0.46081
	0.279688	0.846875	0.600439
	0.280859	0.846875	0.499205
	0.282031	0.846875	0.248892
	0.320703	0.846875	0.0354551
	0.321875	0.846875	0.0545432
	0.278516	0.845703	0.183017
	0.279688	0.845703	0.267617
	0.280859	0.845703	0.207831
	0.282031	0.845703	0.0300003
	0.285547	0.845703	0.140182
	0.286719	0.845703	0.209618
	0.287891	0.845703	0.14423
	0.319531	0.845703	0.17886
	0.320703	0.845703	0.355337
	0.321875	0.845703	0.384263
	0.323047	0.845703	0.248405
	0.324219	0.845703	0.0136524
	0.416797	0.845703	0.176255
	0.417969	0.845703	0.302972
	0.419141	0.845703	0.282113
	0.420313	0.845703	0.124159
	0.284375	0.844531	0.187416
	0.285547	0.844531	0.43124
	0.286719	0.844531	0.542939
	0.287891	0.844531	0.437378
	0.289063	0.844531	0.196007
	0.318359	0.844531	0.0712166
	0.319531	0.844531	0.382152
	0.320703	0.844531	0.649208
	0.321875	0.844531	0.705726
	0.323047	0.844531	0.478118
	0.324219	0.844531	0.175168
	0.415625	0.844531	0.135632
	0.416797	0.844531	0.42363
	0.417969	0.844531	0.626511
	0.419141	0.844531	0.588894
	0.420313	0.844531	0.351352
	0.421484	0.844531	0.054113
	0.225781	0.843359	0.0412953
	0.226953	0.843359	0.026916
	0.284375	0.843359	0.316833
	0.285547	0.843359	0.639567
	0.286719	0.843359	0.876193
	0.287891	0.843359	0.649333
	0.289063	0.843359	0.327075
	0.318359	0.843359	0.109873
	0.319531	0.843359	0.441947
	0.320703	0.843359	0.770342
	0.321875	0.843359	0.872389
	0.323047	0.843359	0.550502
	0.324219	0.843359	0.218953
	0.415625	0.843359	0.210696
	0.416797	0.843359	0.543853
	0.417969	0.843359	0.876056
	0.419141	0.843359	0.78816
	0.420313	0.843359	0.455379
	0.421484	0.843359	0.122179
	0.224609	0.842188	0.231241
	0.225781	0.842188	0.370282
	0.226953	0.842188	0.348599
	0.228125	0.842188	0.178828
	0.284375	0.842188	0.29618
	0.285547	0.842188	0.601807
	0.286719	0.842188	0.7903
	0.287891	0.842188	0.610625
	0.289063	0.842188	0.306117
	0.318359	0.842188	0.028282
	0.319531	0.842188	0.319314
	0.320703	0.842188	0.547615
	0.321875	0.842188	0.589885
	0.323047	0.842188	0.405056
	0.324219	0.842188	0.127106
	0.415625	0.842188	0.150829
	0.416797	0.842188	0.446682
	0.417969	0.842188	0.663173
	0.419141	0.842188	0.621891
	0.420313	0.842188	0.371746
	0.421484	0.842188	0.0679802
	0.223438	0.841016	0.158983
	0.224609	0.841016	0.460887
	0.225781	0.841016	0.689842
	0.226953	0.841016	0.647898
	0.228125	0.841016	0.388464
	0.229297	0.841016	0.0801098
	0.284375	0.841016	0.136153
	0.285547	0.841016	0.360136
	0.286719	0.841016	0.457006
	0.287891	0.841016	0.365586
	0.289063	0.841016	0.14423
	0.319531	0.841016	0.0848688
	0.320703	0.841016	0.239221
	0.321875	0.841016	0.263572
	0.323047	0.841016	0.146718
	0.416797	0.841016	0.208499
	0.417969	0.841016	0.341391
	0.419141	0.841016	0.319354
	0.420313	0.841016	0.154414
	0.223438	0.839844	0.206789
	0.224609	0.839844	0.539004
	0.225781	0.839844	0.865563
	0.226953	0.839844	0.785872
	0.228125	0.839844	0.456078
	0.229297	0.839844	0.123602
	0.285547	0.839844	0.0605767
	0.286719	0.839844	0.123682
	0.287891	0.839844	0.0642802
	0.417969	0.839844	0.011921
	0.223438	0.838672	0.120636
	0.224609	0.838672	0.402828
	0.225781	0.838672	0.597296
	0.226953	0.838672	0.56417
	0.228125	0.838672	0.336714
	0.229297	0.838672	0.0449238
	0.224609	0.8375	0.149744
	0.225781	0.8375	0.273027
	0.226953	0.8375	0.254166
	0.228125	0.8375	0.102076
	0.29375	0.8375	0.0392779
	0.294922	0.8375	0.00553572
	0.300781	0.8375	0.0678822
	0.301953	0.8375	0.200202
	0.303125	0.8375	0.204555
	0.304297	0.8375	0.0791253
	0.238672	0.836328	0.188188
	0.239844	0.836328	0.286652
	0.241016	0.836328	0.237823
	0.242188	0.836328	0.064487
	0.291406	0.836328	0.0356705
	0.292578	0.836328	0.257397
	0.29375	0.836328	0.371343
	0.294922	0.836328	0.320897
	0.296094	0.836328	0.134335
	0.299609	0.836328	0.0453386
	0.300781	0.836328	0.321775
	0.301953	0.836328	0.51956
	0.303125	0.836328	0.526842
	0.304297	0.836328	0.337311
	0.305469	0.836328	0.0637009
	0.2375	0.835156	0.182328
	0.238672	0.835156	0.455765
	0.239844	0.835156	0.617877
	0.241016	0.835156	0.533024
	0.242188	0.835156	0.284222
	0.267969	0.835156	0.0441494
	0.269141	0.835156	0.218528
	0.270313	0.835156	0.27201
	0.271484	0.835156	0.180572
	0.291406	0.835156	0.209825
	0.292578	0.835156	0.504113
	0.29375	0.835156	0.700577
	0.294922	0.835156	0.605505
	0.296094	0.835156	0.333801
	0.297266	0.835156	0.0231493
	0.299609	0.835156	0.148679
	0.300781	0.835156	0.477164
	0.301953	0.835156	0.789783
	0.303125	0.835156	0.807006
	0.304297	0.835156	0.497482
	0.305469	0.835156	0.169323
	0.2375	0.833984	0.27339
	0.238672	0.833984	0.60558
	0.239844	0.833984	0.926562
	0.241016	0.833984	0.721717
	0.242188	0.833984	0.390318
	0.243359	0.833984	0.0575534
	0.267969	0.833984	0.26489
	0.269141	0.833984	0.512727
	0.270313	0.833984	0.604139
	0.271484	0.833984	0.453924
	0.272656	0.833984	0.186419
	0.291406	0.833984	0.264444
	0.292578	0.833984	0.5968
	0.29375	0.833984	0.920498
	0.294922	0.833984	0.731127
	0.296094	0.833984	0.399594
	0.297266	0.833984	0.0667776
	0.299609	0.833984	0.128027
	0.300781	0.833984	0.444169
	0.301953	0.833984	0.717544
	0.303125	0.833984	0.730117
	0.304297	0.833984	0.463237
	0.305469	0.833984	0.14817
	0.330078	0.833984	0.089761
	0.33125	0.833984	0.263152
	0.332422	0.833984	0.307485
	0.333594	0.833984	0.200981
	0.2375	0.832813	0.219257
	0.238672	0.832813	0.513005
	0.239844	0.832813	0.705059
	0.241016	0.832813	0.601203
	0.242188	0.832813	0.326717
	0.243359	0.832813	0.0152143
	0.266797	0.832813	0.0436954
	0.267969	0.832813	0.376025
	0.269141	0.832813	0.706072
	0.270313	0.832813	0.924738
	0.271484	0.832813	0.616389
	0.272656	0.832813	0.285246
	0.291406	0.832813	0.17542
	0.292578	0.832813	0.450947
	0.29375	0.832813	0.618936
	0.294922	0.832813	0.540455
	0.296094	0.832813	0.293334
	0.300781	0.832813	0.247165
	0.301953	0.832813	0.418972
	0.303125	0.832813	0.424979
	0.304297	0.832813	0.261131
	0.305469	0.832813	0.00832093
	0.328906	0.832813	0.0058887
	0.330078	0.832813	0.306859
	0.33125	0.832813	0.558577
	0.332422	0.832813	0.637389
	0.333594	0.832813	0.461167
	0.334766	0.832813	0.1806
	0.2375	0.831641	0.0442912
	0.238672	0.831641	0.264484
	0.239844	0.831641	0.374852
	0.241016	0.831641	0.319663
	0.242188	0.831641	0.129868
	0.266797	0.831641	0.00717616
	0.267969	0.831641	0.32138
	0.269141	0.831641	0.603044
	0.270313	0.831641	0.722791
	0.271484	0.831641	0.532733
	0.272656	0.831641	0.237076
	0.292578	0.831641	0.186016
	0.29375	0.831641	0.288438
	0.294922	0.831641	0.2435
	0.296094	0.831641	0.0723755
	0.301953	0.831641	0.0957717
	0.303125	0.831641	0.0996199
	0.328906	0.831641	0.0713508
	0.330078	0.831641	0.404536
	0.33125	0.831641	0.737347
	0.332422	0.831641	0.925043
	0.333594	0.831641	0.594448
	0.334766	0.831641	0.261387
	0.0980469	0.830469	0.0414641
	0.0992188	0.830469	0.0551459
	0.239844	0.830469	0.0424763
	0.241016	0.830469	0.0055654
	0.267969	0.830469	0.131709
	0.269141	0.830469	0.328452
	0.270313	0.830469	0.39152
	0.271484	0.830469	0.284639
	0.272656	0.830469	0.0643418
	0.328906	0.830469	0.0208455
	0.330078	0.830469	0.328486
	0.33125	0.830469	0.593379
	0.332422	0.830469	0.680668
	0.333594	0.830469	0.489288
	0.334766	0.830469	0.198811
	0.096875	0.829297	0.191276
	0.0980469	0.829297	0.362999
	0.0992188	0.829297	0.383779
	0.100391	0.829297	0.241113
	0.101563	0.829297	0.00284815
	0.269141	0.829297	0.0168408
	0.270313	0.829297	0.0587918
	0.330078	0.829297	0.122784
	0.33125	0.829297	0.304358
	0.332422	0.829297	0.351502
	0.333594	0.829297	0.238814
	0.334766	0.829297	0.0199593
	0.0957031	0.828125	0.0869165
	0.096875	0.828125	0.39731
	0.0980469	0.828125	0.660926
	0.0992188	0.828125	0.701789
	0.100391	0.828125	0.466043
	0.101563	0.828125	0.161243
	0.279688	0.828125	0.13409
	0.280859	0.828125	0.285098
	0.282031	0.828125	0.296728
	0.283203	0.828125	0.163148
	0.332422	0.828125	0.0195165
	0.0957031	0.826953	0.125274
	0.096875	0.826953	0.457175
	0.0980469	0.826953	0.784605
	0.0992188	0.826953	0.857334
	0.100391	0.826953	0.534668
	0.101563	0.826953	0.203171
	0.278516	0.826953	0.0712121
	0.279688	0.826953	0.366194
	0.280859	0.826953	0.596274
	0.282031	0.826953	0.617245
	0.283203	0.826953	0.40651
	0.284375	0.826953	0.116721
	0.313672	0.826953	0.0265774
	0.314844	0.826953	0.174737
	0.316016	0.826953	0.20201
	0.317188	0.826953	0.0973709
	0.0957031	0.825781	0.0414641
	0.096875	0.825781	0.330444
	0.0980469	0.825781	0.55274
	0.0992188	0.825781	0.582868
	0.100391	0.825781	0.391576
	0.101563	0.825781	0.111978
	0.278516	0.825781	0.141642
	0.279688	0.825781	0.474794
	0.280859	0.825781	0.807318
	0.282031	0.825781	0.856357
	0.283203	0.825781	0.524224
	0.284375	0.825781	0.191103
	0.313672	0.825781	0.271381
	0.314844	0.825781	0.485809
	0.316016	0.825781	0.530829
	0.317188	0.825781	0.36907
	0.318359	0.825781	0.106554
	0.439063	0.825781	0.129226
	0.440234	0.825781	0.24971
	0.441406	0.825781	0.231986
	0.442578	0.825781	0.0840431
	0.096875	0.824609	0.0921602
	0.0980469	0.824609	0.241113
	0.0992188	0.824609	0.258469
	0.100391	0.824609	0.136259
	0.278516	0.824609	0.0872386
	0.279688	0.824609	0.389921
	0.280859	0.824609	0.63465
	0.282031	0.824609	0.657966
	0.283203	0.824609	0.431919
	0.284375	0.824609	0.133589
	0.3125	0.824609	0.0916188
	0.313672	0.824609	0.419965
	0.314844	0.824609	0.735523
	0.316016	0.824609	0.839759
	0.317188	0.824609	0.548748
	0.318359	0.824609	0.222953
	0.437891	0.824609	0.109024
	0.439063	0.824609	0.386564
	0.440234	0.824609	0.57457
	0.441406	0.824609	0.544039
	0.442578	0.824609	0.323958
	0.44375	0.824609	0.0364717
	0.279688	0.823438	0.168873
	0.280859	0.823438	0.328723
	0.282031	0.823438	0.363513
	0.283203	0.823438	0.199192
	0.3125	0.823438	0.0764556
	0.313672	0.823438	0.396495
	0.314844	0.823438	0.687389
	0.316016	0.823438	0.768797
	0.317188	0.823438	0.518953
	0.318359	0.823438	0.20528
	0.437891	0.823438	0.203686
	0.439063	0.823438	0.534617
	0.440234	0.823438	0.854161
	0.441406	0.823438	0.780503
	0.442578	0.823438	0.454738
	0.44375	0.823438	0.123265
	0.279688	0.822266	0.146837
	0.280859	0.822266	0.324319
	0.282031	0.822266	0.366039
	0.283203	0.822266	0.22859
	0.284375	0.822266	0.00237906
	0.313672	0.822266	0.216279
	0.314844	0.822266	0.410317
	0.316016	0.822266	0.449132
	0.317188	0.822266	0.306165
	0.318359	0.822266	0.0610751
	0.437891	0.822266	0.165365
	0.439063	0.822266	0.471718
	0.440234	0.822266	0.710571
	0.441406	0.822266	0.667316
	0.442578	0.822266	0.400158
	0.44375	0.822266	0.0883175
	0.278516	0.821094	0.0500707
	0.279688	0.821094	0.356843
	0.280859	0.821094	0.616389
	0.282031	0.821094	0.679241
	0.283203	0.821094	0.470059
	0.284375	0.821094	0.174766
	0.314844	0.821094	0.09449
	0.316016	0.821094	0.119274
	0.317188	0.821094	0.0234607
	0.437891	0.821094	0.00937456
	0.439063	0.821094	0.249131
	0.440234	0.821094	0.392965
	0.441406	0.821094	0.371191
	0.442578	0.821094	0.197172
	0.278516	0.819922	0.0998046
	0.279688	0.819922	0.43287
	0.280859	0.819922	0.765173
	0.282031	0.819922	0.895728
	0.283203	0.819922	0.565461
	0.284375	0.819922	0.232538
	0.440234	0.819922	0.0643526
	0.441406	0.819922	0.0500811
	0.278516	0.81875	0.0301751
	0.279688	0.81875	0.327806
	0.280859	0.81875	0.569475
	0.282031	0.81875	0.624392
	0.283203	0.81875	0.43517
	0.284375	0.81875	0.15194
	0.279688	0.817578	0.129676
	0.280859	0.817578	0.484497
	0.282031	0.817578	0.591756
	0.283203	0.817578	0.401742
	0.284375	0.817578	0.0318551
	-0.0355469	0.816406	0.00578374
	0.279688	0.816406	0.232962
	0.280859	0.816406	0.497597
	0.282031	0.816406	0.627584
	0.283203	0.816406	0.502807
	0.284375	0.816406	0.239783
	-0.0378906	0.815234	0.168903
	-0.0367187	0.815234	0.324465
	-0.0355469	0.815234	0.33352
	-0.034375	0.815234	0.191134
	0.108594	0.815234	0.0702397
	0.109766	0.815234	0.119141
	0.110938	0.815234	0.0462741
	0.279688	0.815234	0.32829
	0.280859	0.815234	0.660506
	0.282031	0.815234	0.960743
	0.283203	0.815234	0.668265
	0.284375	0.815234	0.336089
	0.285547	0.815234	0.00314063
	-0.0390625	0.814062	0.0915554
	-0.0378906	0.814062	0.392814
	-0.0367187	0.814062	0.633531
	-0.0355469	0.814062	0.650505
	-0.034375	0.814062	0.423618
	-0.0332031	0.814062	0.125639
	0.107422	0.814062	0.163625
	0.108594	0.814062	0.376494
	0.109766	0.814062	0.452078
	0.110938	0.814062	0.34129
	0.112109	0.814062	0.111292
	0.279688	0.814062	0.2677
	0.280859	0.814062	0.552422
	0.282031	0.814062	0.705703
	0.283203	0.814062	0.558279
	0.284375	0.814062	0.274847
	-0.0390625	0.812891	0.148269
	-0.0378906	0.812891	0.481494
	-0.0367187	0.812891	0.814331
	-0.0355469	0.812891	0.8506
	-0.034375	0.812891	0.517932
	-0.0332031	0.812891	0.18472
	0.10625	0.812891	0.0105366
	0.107422	0.812891	0.332129
	0.108594	0.812891	0.632185
	0.109766	0.812891	0.783792
	0.110938	0.812891	0.575233
	0.112109	0.812891	0.267655
	0.279688	0.812891	0.0815473
	0.280859	0.812891	0.287527
	0.282031	0.812891	0.372383
	0.283203	0.812891	0.291192
	0.284375	0.812891	0.0872357
	-0.0390625	0.811719	0.0792171
	-0.0378906	0.811719	0.374505
	-0.0367187	0.811719	0.603933
	-0.0355469	0.811719	0.619584
	-0.034375	0.811719	0.404361
	-0.0332031	0.811719	0.112826
	0.10625	0.811719	0.0264561
	0.107422	0.811719	0.355949
	0.108594	0.811719	0.677451
	0.109766	0.811719	0.875516
	0.110938	0.811719	0.613766
	0.112109	0.811719	0.289311
	0.282031	0.811719	0.0390543
	0.464844	0.811719	0.0348718
	0.466016	0.811719	0.197413
	0.467188	0.811719	0.239052
	0.468359	0.811719	0.142002
	-0.0378906	0.810547	0.142176
	-0.0367187	0.810547	0.291843
	-0.0355469	0.810547	0.300476
	-0.034375	0.810547	0.163696
	0.107422	0.810547	0.221685
	0.108594	0.810547	0.456852
	0.109766	0.810547	0.545612
	0.110938	0.810547	0.416777
	0.112109	0.810547	0.165703
	0.464844	0.810547	0.266941
	0.466016	0.810547	0.499951
	0.467188	0.810547	0.569948
	0.468359	0.810547	0.415139
	0.469531	0.810547	0.150645
	0.108594	0.809375	0.158451
	0.109766	0.809375	0.212813
	0.110938	0.809375	0.132046
	0.202344	0.809375	0.00302505
	0.203516	0.809375	0.048922
	0.463672	0.809375	0.0645594
	0.464844	0.809375	0.395434
	0.466016	0.809375	0.720404
	0.467188	0.809375	0.885676
	0.468359	0.809375	0.587461
	0.469531	0.809375	0.258698
	0.194141	0.808203	0.0937268
	0.195313	0.808203	0.139418
	0.196484	0.808203	0.0608008
	0.201172	0.808203	0.115115
	0.202344	0.808203	0.313422
	0.203516	0.808203	0.381955
	0.204688	0.808203	0.28251
	0.205859	0.808203	0.0673547
	0.463672	0.808203	0.0380247
	0.464844	0.808203	0.355137
	0.466016	0.808203	0.641501
	0.467188	0.808203	0.748172
	0.468359	0.808203	0.530388
	0.469531	0.808203	0.225484
	0.192969	0.807031	0.186073
	0.194141	0.807031	0.400395
	0.195313	0.807031	0.471988
	0.196484	0.807031	0.351702
	0.197656	0.807031	0.114559
	0.201172	0.807031	0.305252
	0.202344	0.807031	0.586427
	0.203516	0.807031	0.714285
	0.204688	0.807031	0.536918
	0.205859	0.807031	0.245361
	0.326563	0.807031	0.104634
	0.327734	0.807031	0.263704
	0.328906	0.807031	0.289504
	0.330078	0.807031	0.169518
	0.447266	0.807031	0.0990027
	0.448438	0.807031	0.177577
	0.449609	0.807031	0.126395
	0.464844	0.807031	0.170291
	0.466016	0.807031	0.366683
	0.467188	0.807031	0.420356
	0.468359	0.807031	0.297786
	0.469531	0.807031	0.0659522
	0.191797	0.805859	0.0263125
	0.192969	0.805859	0.349697
	0.194141	0.805859	0.653673
	0.195313	0.805859	0.801976
	0.196484	0.805859	0.574904
	0.197656	0.805859	0.262151
	0.2	0.805859	0.0312876
	0.201172	0.805859	0.363958
	0.202344	0.805859	0.695176
	0.203516	0.805859	0.940773
	0.204688	0.805859	0.630784
	0.205859	0.805859	0.299033
	0.325391	0.805859	0.0373579
	0.326563	0.805859	0.332985
	0.327734	0.805859	0.569465
	0.328906	0.805859	0.615248
	0.330078	0.805859	0.422999
	0.33125	0.805859	0.13974
	0.446094	0.805859	0.143961
	0.447266	0.805859	0.387494
	0.448438	0.805859	0.51036
	0.449609	0.805859	0.428552
	0.450781	0.805859	0.202767
	0.466016	0.805859	0.0534892
	0.467188	0.805859	0.0885295
	0.468359	0.805859	0.00607014
	0.191797	0.804688	0.0352687
	0.192969	0.804688	0.363185
	0.194141	0.804688	0.679717
	0.195313	0.804688	0.852175
	0.196484	0.804688	0.59584
	0.197656	0.804688	0.274011
	0.201172	0.804688	0.259293
	0.202344	0.804688	0.513158
	0.203516	0.804688	0.615806
	0.204688	0.804688	0.470455
	0.205859	0.804688	0.202847
	0.314844	0.804688	0.0963083
	0.316016	0.804688	0.2507
	0.317188	0.804688	0.273045
	0.318359	0.804688	0.152828
	0.325391	0.804688	0.109982
	0.326563	0.804688	0.4429
	0.327734	0.804688	0.774585
	0.328906	0.804688	0.883874
	0.330078	0.804688	0.5546
	0.33125	0.804688	0.221862
	0.430859	0.804688	0.168719
	0.432031	0.804688	0.228849
	0.433203	0.804688	0.151153
	0.446094	0.804688	0.280005
	0.447266	0.804688	0.599058
	0.448438	0.804688	0.840821
	0.449609	0.804688	0.665122
	0.450781	0.804688	0.351023
	0.451953	0.804688	0.0240791
	0.192969	0.803516	0.218723
	0.194141	0.803516	0.445525
	0.195313	0.803516	0.523856
	0.196484	0.803516	0.3932
	0.197656	0.803516	0.144476
	0.201172	0.803516	0.0434613
	0.202344	0.803516	0.223254
	0.203516	0.803516	0.283115
	0.204688	0.803516	0.1958
	0.216406	0.803516	0.13542
	0.217578	0.803516	0.214321
	0.21875	0.803516	0.157798
	0.313672	0.803516	0.0372427
	0.314844	0.803516	0.329574
	0.316016	0.803516	0.559247
	0.317188	0.803516	0.598407
	0.318359	0.803516	0.407959
	0.319531	0.803516	0.12709
	0.325391	0.803516	0.0620208
	0.326563	0.803516	0.369101
	0.327734	0.803516	0.627864
	0.328906	0.803516	0.681945
	0.330078	0.803516	0.465159
	0.33125	0.803516	0.16743
	0.429688	0.803516	0.221009
	0.430859	0.803516	0.463111
	0.432031	0.803516	0.561941
	0.433203	0.803516	0.436294
	0.434375	0.803516	0.184001
	0.446094	0.803516	0.274599
	0.447266	0.803516	0.589431
	0.448438	0.803516	0.817927
	0.449609	0.803516	0.653653
	0.450781	0.803516	0.345031
	0.451953	0.803516	0.0200846
	0.194141	0.802344	0.142955
	0.195313	0.802344	0.191423
	0.196484	0.802344	0.10821
	0.215234	0.802344	0.170781
	0.216406	0.802344	0.421059
	0.217578	0.802344	0.54727
	0.21875	0.802344	0.455043
	0.219922	0.802344	0.218198
	0.313672	0.802344	0.115728
	0.314844	0.802344	0.448179
	0.316016	0.802344	0.777969
	0.317188	0.802344	0.872283
	0.318359	0.802344	0.546626
	0.319531	0.802344	0.214503
	0.326563	0.802344	0.158614
	0.327734	0.802344	0.330387
	0.328906	0.802344	0.358864
	0.330078	0.802344	0.228022
	0.428516	0.802344	0.0166029
	0.429688	0.802344	0.347106
	0.430859	0.802344	0.671831
	0.432031	0.802344	0.893507
	0.433203	0.802344	0.629583
	0.434375	0.802344	0.303366
	0.446094	0.802344	0.130379
	0.447266	0.802344	0.368651
	0.448438	0.802344	0.486984
	0.449609	0.802344	0.4084
	0.450781	0.802344	0.1882
	0.215234	0.801172	0.294664
	0.216406	0.801172	0.619121
	0.217578	0.801172	0.878097
	0.21875	0.801172	0.673084
	0.219922	0.801172	0.35107
	0.221094	0.801172	0.0214457
	0.297266	0.801172	0.0411072
	0.298438	0.801172	0.0465543
	0.313672	0.801172	0.073073
	0.314844	0.801172	0.38213
	0.316016	0.801172	0.644255
	0.317188	0.801172	0.69411
	0.318359	0.801172	0.468206
	0.319531	0.801172	0.166776
	0.327734	0.801172	0.00979829
	0.328906	0.801172	0.028829
	0.394531	0.801172	0.0971905
	0.395703	0.801172	0.196927
	0.396875	0.801172	0.165129
	0.398047	0.801172	0.0144469
	0.429688	0.801172	0.31594
	0.430859	0.801172	0.613527
	0.432031	0.801172	0.769767
	0.433203	0.801172	0.577063
	0.434375	0.801172	0.274076
	0.447266	0.801172	0.0775797
	0.448438	0.801172	0.154162
	0.449609	0.801172	0.104317
	0.215234	0.8	0.272252
	0.216406	0.8	0.579064
	0.217578	0.8	0.783255
	0.21875	0.8	0.627183
	0.219922	0.8	0.326778
	0.221094	0.8	0.00516999
	0.229297	0.8	0.139314
	0.230469	0.8	0.20703
	0.231641	0.8	0.140323
	0.296094	0.8	0.202741
	0.297266	0.8	0.365191
	0.298438	0.8	0.373449
	0.299609	0.8	0.222587
	0.314844	0.8	0.174626
	0.316016	0.8	0.347287
	0.317188	0.8	0.373065
	0.318359	0.8	0.236925
	0.319531	0.8	0.00313377
	0.374609	0.8	0.152961
	0.375781	0.8	0.293795
	0.376953	0.8	0.291341
	0.378125	0.8	0.146834
	0.393359	0.8	0.113197
	0.394531	0.8	0.372259
	0.395703	0.8	0.526799
	0.396875	0.8	0.474641
	0.398047	0.8	0.258172
	0.399219	0.8	0.0361962
	0.400391	0.8	0.155742
	0.401563	0.8	0.152151
	0.402734	0.8	0.0267854
	0.429688	0.8	0.144531
	0.430859	0.8	0.357154
	0.432031	0.8	0.437065
	0.433203	0.8	0.334595
	0.434375	0.8	0.1107
	0.461328	0.8	0.0199673
	0.4625	0.8	0.0217404
	0.215234	0.798828	0.114586
	0.216406	0.798828	0.343093
	0.217578	0.798828	0.451075
	0.21875	0.798828	0.372838
	0.219922	0.798828	0.158829
	0.228125	0.798828	0.189169
	0.229297	0.798828	0.431453
	0.230469	0.798828	0.540363
	0.231641	0.798828	0.432982
	0.232813	0.798828	0.191313
	0.238672	0.798828	0.167772
	0.239844	0.798828	0.272992
	0.241016	0.798828	0.234036
	0.242188	0.798828	0.0688276
	0.294922	0.798828	0.107693
	0.296094	0.798828	0.415748
	0.297266	0.798828	0.670285
	0.298438	0.798828	0.686479
	0.299609	0.798828	0.443133
	0.300781	0.798828	0.137371
	0.316016	0.798828	0.0264829
	0.317188	0.798828	0.0435747
	0.342969	0.798828	0.108863
	0.344141	0.798828	0.101587
	0.373438	0.798828	0.0993198
	0.374609	0.798828	0.391516
	0.375781	0.798828	0.610767
	0.376953	0.798828	0.606331
	0.378125	0.798828	0.383016
	0.379297	0.798828	0.089733
	0.393359	0.798828	0.233427
	0.394531	0.798828	0.558102
	0.395703	0.798828	0.841461
	0.396875	0.798828	0.722119
	0.398047	0.798828	0.445105
	0.399219	0.798828	0.381194
	0.400391	0.798828	0.479489
	0.401563	0.798828	0.473685
	0.402734	0.798828	0.289151
	0.403906	0.798828	0.0223358
	0.430859	0.798828	0.0516533
	0.432031	0.798828	0.103893
	0.433203	0.798828	0.0362182
	0.460156	0.798828	0.191272
	0.461328	0.798828	0.345518
	0.4625	0.798828	0.348177
	0.463672	0.798828	0.197738
	0.216406	0.797656	0.0470626
	0.217578	0.797656	0.118024
	0.21875	0.797656	0.0673183
	0.228125	0.797656	0.320195
	0.229297	0.797656	0.642323
	0.230469	0.797656	0.873691
	0.231641	0.797656	0.644758
	0.232813	0.797656	0.322754
	0.2375	0.797656	0.158437
	0.238672	0.797656	0.432599
	0.239844	0.797656	0.602658
	0.241016	0.797656	0.535198
	0.242188	0.797656	0.295427
	0.243359	0.797656	0.000486791
	0.264453	0.797656	0.000253618
	0.265625	0.797656	0.0831366
	0.266797	0.797656	0.0492073
	0.294922	0.797656	0.149022
	0.296094	0.797656	0.481056
	0.297266	0.797656	0.808523
	0.298438	0.797656	0.837991
	0.299609	0.797656	0.512094
	0.300781	0.797656	0.180195
	0.334766	0.797656	0.0154314
	0.340625	0.797656	0.020243
	0.341797	0.797656	0.27302
	0.342969	0.797656	0.434935
	0.344141	0.797656	0.423528
	0.345313	0.797656	0.246633
	0.373438	0.797656	0.171613
	0.374609	0.797656	0.50477
	0.375781	0.797656	0.837203
	0.376953	0.797656	0.826867
	0.378125	0.797656	0.494362
	0.379297	0.797656	0.1612
	0.393359	0.797656	0.218289
	0.394531	0.797656	0.532335
	0.395703	0.797656	0.779609
	0.396875	0.797656	0.682738
	0.398047	0.797656	0.547524
	0.399219	0.797656	0.549299
	0.400391	0.797656	0.773475
	0.401563	0.797656	0.760438
	0.402734	0.797656	0.465502
	0.403906	0.797656	0.141974
	0.458984	0.797656	0.110022
	0.460156	0.797656	0.413361
	0.461328	0.797656	0.655834
	0.4625	0.797656	0.660916
	0.463672	0.797656	0.422308
	0.464844	0.797656	0.119829
	0.216406	0.796484	0.00231785
	0.217578	0.796484	0.05321
	0.228125	0.796484	0.349021
	0.229297	0.796484	0.804309
	0.230469	0.796484	1.01606
	0.231641	0.796484	0.722219
	0.232813	0.796484	0.30317
	0.2375	0.796484	0.251808
	0.238672	0.796484	0.583459
	0.239844	0.796484	0.902822
	0.241016	0.796484	0.739994
	0.242188	0.796484	0.410097
	0.243359	0.796484	0.077726
	0.263281	0.796484	0.0606889
	0.264453	0.796484	0.292025
	0.265625	0.796484	0.414872
	0.266797	0.796484	0.36302
	0.267969	0.796484	0.168535
	0.294922	0.796484	0.06494
	0.296094	0.796484	0.35233
	0.297266	0.796484	0.567753
	0.298438	0.796484	0.579975
	0.299609	0.796484	0.376922
	0.300781	0.796484	0.0932177
	0.332422	0.796484	0.0820461
	0.333594	0.796484	0.277278
	0.334766	0.796484	0.348666
	0.335938	0.796484	0.259481
	0.337109	0.796484	0.0541022
	0.340625	0.796484	0.158977
	0.341797	0.796484	0.474742
	0.342969	0.796484	0.741747
	0.344141	0.796484	0.717661
	0.345313	0.796484	0.438789
	0.346484	0.796484	0.121124
	0.373438	0.796484	0.114874
	0.374609	0.796484	0.414786
	0.375781	0.796484	0.648254
	0.376953	0.796484	0.643353
	0.378125	0.796484	0.405953
	0.379297	0.796484	0.105121
	0.393359	0.796484	0.0744019
	0.394531	0.796484	0.318552
	0.395703	0.796484	0.457569
	0.396875	0.796484	0.411514
	0.398047	0.796484	0.370521
	0.399219	0.796484	0.480323
	0.400391	0.796484	0.767798
	0.401563	0.796484	0.755063
	0.402734	0.796484	0.463071
	0.403906	0.796484	0.140457
	0.458984	0.796484	0.160722
	0.460156	0.796484	0.49357
	0.461328	0.796484	0.824566
	0.4625	0.796484	0.834759
	0.463672	0.796484	0.503961
	0.464844	0.796484	0.171129
	0.215234	0.795313	0.107484
	0.216406	0.795313	0.310504
	0.217578	0.795313	0.386448
	0.21875	0.795313	0.293098
	0.219922	0.795313	0.0806546
	0.226953	0.795313	0.00595438
	0.228125	0.795313	0.431073
	0.229297	0.795313	0.872883
	0.230469	0.795313	1.01056
	0.231641	0.795313	0.746132
	0.232813	0.795313	0.254891
	0.2375	0.795313	0.204026
	0.238672	0.795313	0.502717
	0.239844	0.795313	0.711507
	0.241016	0.795313	0.623984
	0.242188	0.795313	0.350562
	0.243359	0.795313	0.0385563
	0.263281	0.795313	0.221371
	0.264453	0.795313	0.525461
	0.265625	0.795313	0.742448
	0.266797	0.795313	0.639859
	0.267969	0.795313	0.355569
	0.269141	0.795313	0.0392169
	0.296094	0.795313	0.110128
	0.297266	0.795313	0.252181
	0.298438	0.795313	0.259178
	0.299609	0.795313	0.127863
	0.332422	0.795313	0.279082
	0.333594	0.795313	0.553446
	0.334766	0.795313	0.742749
	0.335938	0.795313	0.573841
	0.337109	0.795313	0.243821
	0.340625	0.795313	0.177238
	0.341797	0.795313	0.504506
	0.342969	0.795313	0.809442
	0.344141	0.795313	0.777889
	0.345313	0.795313	0.466543
	0.346484	0.795313	0.138582
	0.351172	0.795313	0.0613417
	0.352344	0.795313	0.0571893
	0.374609	0.795313	0.186416
	0.375781	0.795313	0.33429
	0.376953	0.795313	0.331687
	0.378125	0.795313	0.180039
	0.394531	0.795313	0.0344676
	0.395703	0.795313	0.127009
	0.396875	0.795313	0.0976712
	0.398047	0.795313	0.0339472
	0.399219	0.795313	0.296516
	0.400391	0.795313	0.472038
	0.401563	0.795313	0.466314
	0.402734	0.795313	0.283677
	0.403906	0.795313	0.0183483
	0.420313	0.795313	0.0257198
	0.421484	0.795313	0.0793158
	0.422656	0.795313	0.015968
	0.458984	0.795313	0.0840651
	0.460156	0.795313	0.374684
	0.461328	0.795313	0.593397
	0.4625	0.795313	0.59769
	0.463672	0.795313	0.383069
	0.464844	0.795313	0.0935919
	0.48125	0.795313	0.129623
	0.482422	0.795313	0.257149
	0.483594	0.795313	0.24613
	0.484766	0.795313	0.101649
	0.215234	0.794141	0.293713
	0.216406	0.794141	0.578501
	0.217578	0.794141	0.719459
	0.21875	0.794141	0.550593
	0.219922	0.794141	0.260099
	0.226953	0.794141	0.100867
	0.228125	0.794141	0.430733
	0.229297	0.794141	0.815589
	0.230469	0.794141	0.978041
	0.231641	0.794141	0.613373
	0.232813	0.794141	0.219752
	0.2375	0.794141	0.0358514
	0.238672	0.794141	0.262913
	0.239844	0.794141	0.384179
	0.241016	0.794141	0.338642
	0.242188	0.794141	0.152783
	0.263281	0.794141	0.256734
	0.264453	0.794141	0.586034
	0.265625	0.794141	0.888134
	0.266797	0.794141	0.724533
	0.267969	0.794141	0.398774
	0.269141	0.794141	0.0676455
	0.33125	0.794141	0.0194068
	0.332422	0.794141	0.35632
	0.333594	0.794141	0.929689
	0.334766	0.794141	1.36431
	0.335938	0.794141	1.01721
	0.337109	0.794141	0.512356
	0.340625	0.794141	0.0679174
	0.341797	0.794141	0.338672
	0.342969	0.794141	0.522346
	0.344141	0.794141	0.508906
	0.345313	0.794141	0.30977
	0.346484	0.794141	0.0336244
	0.35	0.794141	0.232268
	0.351172	0.794141	0.387625
	0.352344	0.794141	0.381279
	0.353516	0.794141	0.217152
	0.375781	0.794141	0.0076108
	0.376953	0.794141	0.00586295
	0.399219	0.794141	0.0294647
	0.400391	0.794141	0.148065
	0.401563	0.794141	0.144506
	0.402734	0.794141	0.0201185
	0.419141	0.794141	0.122274
	0.420313	0.794141	0.331705
	0.421484	0.794141	0.412586
	0.422656	0.794141	0.317567
	0.423828	0.794141	0.10078
	0.460156	0.794141	0.135251
	0.461328	0.794141	0.277437
	0.4625	0.794141	0.279844
	0.463672	0.794141	0.141295
	0.480078	0.794141	0.099718
	0.48125	0.794141	0.381489
	0.482422	0.794141	0.579492
	0.483594	0.794141	0.560318
	0.484766	0.794141	0.342706
	0.485938	0.794141	0.0550275
	0.214063	0.792969	0.0167788
	0.215234	0.792969	0.349369
	0.216406	0.792969	0.680405
	0.217578	0.792969	0.943588
	0.21875	0.792969	0.644407
	0.219922	0.792969	0.313027
	0.226953	0.792969	0.0775173
	0.228125	0.792969	0.394526
	0.229297	0.792969	0.676818
	0.230469	0.792969	0.746
	0.231641	0.792969	0.503203
	0.232813	0.792969	0.192955
	0.239844	0.792969	0.052654
	0.241016	0.792969	0.0224397
	0.263281	0.792969	0.150973
	0.264453	0.792969	0.417101
	0.265625	0.792969	0.574657
	0.266797	0.792969	0.505748
	0.267969	0.792969	0.272075
	0.299609	0.792969	0.155462
	0.300781	0.792969	0.229078
	0.301953	0.792969	0.164764
	0.332422	0.792969	0.424378
	0.333594	0.792969	0.996602
	0.334766	0.792969	1.35643
	0.335938	0.792969	1.1722
	0.337109	0.792969	0.63387
	0.338281	0.792969	0.0925563
	0.341797	0.792969	0.0772774
	0.342969	0.792969	0.198617
	0.344141	0.792969	0.190533
	0.345313	0.792969	0.0563478
	0.348828	0.792969	0.138495
	0.35	0.792969	0.447226
	0.351172	0.792969	0.698091
	0.352344	0.792969	0.685418
	0.353516	0.792969	0.426418
	0.354688	0.792969	0.116115
	0.413281	0.792969	0.166175
	0.414453	0.792969	0.277744
	0.415625	0.792969	0.244841
	0.416797	0.792969	0.082886
	0.419141	0.792969	0.299985
	0.420313	0.792969	0.59228
	0.421484	0.792969	0.74569
	0.422656	0.792969	0.569497
	0.423828	0.792969	0.273216
	0.480078	0.792969	0.188994
	0.48125	0.792969	0.520648
	0.482422	0.792969	0.844921
	0.483594	0.792969	0.798648
	0.484766	0.792969	0.471551
	0.485938	0.792969	0.139654
	0.215234	0.791797	0.245001
	0.216406	0.791797	0.501159
	0.217578	0.791797	0.612852
	0.21875	0.791797	0.477365
	0.219922	0.791797	0.213467
	0.228125	0.791797	0.205421
	0.229297	0.791797	0.392379
	0.230469	0.791797	0.426177
	0.231641	0.791797	0.284763
	0.232813	0.791797	0.04288
	0.251563	0.791797	0.051278
	0.252734	0.791797	0.202933
	0.253906	0.791797	0.230077
	0.255078	0.791797	0.121098
	0.264453	0.791797	0.145368
	0.265625	0.791797	0.243996
	0.266797	0.791797	0.203188
	0.267969	0.791797	0.0405729
	0.298438	0.791797	0.192775
	0.299609	0.791797	0.442804
	0.300781	0.791797	0.562343
	0.301953	0.791797	0.457007
	0.303125	0.791797	0.212369
	0.332422	0.791797	0.258356
	0.333594	0.791797	0.778873
	0.334766	0.791797	1.1683
	0.335938	0.791797	1.01814
	0.337109	0.791797	0.492572
	0.338281	0.791797	0.128669
	0.348828	0.791797	0.17504
	0.35	0.791797	0.50611
	0.351172	0.791797	0.828194
	0.352344	0.791797	0.806791
	0.353516	0.791797	0.482927
	0.354688	0.791797	0.151695
	0.412109	0.791797	0.148661
	0.413281	0.791797	0.426462
	0.414453	0.791797	0.605875
	0.415625	0.791797	0.548397
	0.416797	0.791797	0.310958
	0.417969	0.791797	0.0273423
	0.419141	0.791797	0.342839
	0.420313	0.791797	0.67125
	0.421484	0.791797	0.919292
	0.422656	0.791797	0.643386
	0.423828	0.791797	0.314394
	0.480078	0.791797	0.147255
	0.48125	0.791797	0.452987
	0.482422	0.791797	0.694232
	0.483594	0.791797	0.668357
	0.484766	0.791797	0.40949
	0.485938	0.791797	0.1002
	0.215234	0.790625	0.0310076
	0.216406	0.790625	0.214019
	0.217578	0.790625	0.279717
	0.21875	0.790625	0.198706
	0.219922	0.790625	0.00624079
	0.229297	0.790625	0.0746984
	0.230469	0.790625	0.0965331
	0.231641	0.790625	0.00072825
	0.241016	0.790625	0.110789
	0.242188	0.790625	0.228951
	0.243359	0.790625	0.212245
	0.244531	0.790625	0.067894
	0.250391	0.790625	0.00527227
	0.251563	0.790625	0.291125
	0.252734	0.790625	0.512407
	0.253906	0.790625	0.558172
	0.255078	0.790625	0.387709
	0.25625	0.790625	0.118632
	0.298438	0.790625	0.313664
	0.299609	0.790625	0.639567
	0.300781	0.790625	0.895177
	0.301953	0.790625	0.661937
	0.303125	0.790625	0.33682
	0.304297	0.790625	0.0062443
	0.332422	0.790625	0.105563
	0.333594	0.790625	0.384362
	0.334766	0.790625	0.575471
	0.335938	0.790625	0.54871
	0.337109	0.790625	0.329685
	0.338281	0.790625	0.0422921
	0.348828	0.790625	0.082858
	0.35	0.790625	0.363983
	0.351172	0.790625	0.563987
	0.352344	0.790625	0.555118
	0.353516	0.790625	0.345817
	0.354688	0.790625	0.206969
	0.355859	0.790625	0.277821
	0.357031	0.790625	0.268862
	0.358203	0.790625	0.122614
	0.362891	0.790625	0.0294578
	0.364063	0.790625	0.223764
	0.365234	0.790625	0.303326
	0.366406	0.790625	0.231632
	0.367578	0.790625	0.0420613
	0.412109	0.790625	0.237975
	0.413281	0.790625	0.57006
	0.414453	0.790625	0.893994
	0.415625	0.790625	0.755361
	0.416797	0.790625	0.424951
	0.417969	0.790625	0.0924003
	0.419141	0.790625	0.228039
	0.420313	0.790625	0.478331
	0.421484	0.790625	0.586991
	0.422656	0.790625	0.460337
	0.423828	0.790625	0.203685
	0.48125	0.790625	0.231306
	0.482422	0.790625	0.379387
	0.483594	0.790625	0.366238
	0.484766	0.790625	0.199769
	0.132031	0.789453	0.00816733
	0.133203	0.789453	0.214244
	0.134375	0.789453	0.312021
	0.135547	0.789453	0.25741
	0.136719	0.789453	0.0770766
	0.157813	0.789453	0.0343414
	0.158984	0.789453	0.186573
	0.160156	0.789453	0.267641
	0.161328	0.789453	0.266124
	0.1625	0.789453	0.130808
	0.239844	0.789453	0.0981873
	0.241016	0.789453	0.371618
	0.242188	0.789453	0.554261
	0.243359	0.789453	0.525949
	0.244531	0.789453	0.312259
	0.245703	0.789453	0.0286738
	0.250391	0.789453	0.0977051
	0.251563	0.789453	0.428024
	0.252734	0.789453	0.7502
	0.253906	0.789453	0.859056
	0.255078	0.789453	0.553287
	0.25625	0.789453	0.22446
	0.279688	0.789453	0.0549308
	0.280859	0.789453	0.0881207
	0.282031	0.789453	0.00395077
	0.298438	0.789453	0.283952
	0.299609	0.789453	0.58578
	0.300781	0.789453	0.770534
	0.301953	0.789453	0.605091
	0.303125	0.789453	0.306117
	0.333594	0.789453	0.128669
	0.334766	0.789453	0.251379
	0.335938	0.789453	0.235885
	0.337109	0.789453	0.0892142
	0.35	0.789453	0.112684
	0.351172	0.789453	0.243085
	0.352344	0.789453	0.237942
	0.353516	0.789453	0.204072
	0.354688	0.789453	0.391313
	0.355859	0.789453	0.59838
	0.357031	0.789453	0.582484
	0.358203	0.789453	0.360029
	0.359375	0.789453	0.0688566
	0.362891	0.789453	0.232762
	0.364063	0.789453	0.500757
	0.365234	0.789453	0.636605
	0.366406	0.789453	0.51308
	0.367578	0.789453	0.248769
	0.412109	0.789453	0.188331
	0.413281	0.789453	0.487191
	0.414453	0.789453	0.701065
	0.415625	0.789453	0.628552
	0.416797	0.789453	0.36062
	0.417969	0.789453	0.0503356
	0.419141	0.789453	0.00893569
	0.420313	0.789453	0.188567
	0.421484	0.789453	0.253769
	0.422656	0.789453	0.176883
	0.482422	0.789453	0.0518177
	0.483594	0.789453	0.04316
	0.132031	0.788281	0.20164
	0.133203	0.788281	0.479367
	0.134375	0.788281	0.643683
	0.135547	0.788281	0.547135
	0.136719	0.788281	0.289061
	0.157813	0.788281	0.27517
	0.158984	0.788281	0.568764
	0.160156	0.788281	0.873487
	0.161328	0.788281	0.865742
	0.1625	0.788281	0.56563
	0.163672	0.788281	0.246922
	0.239844	0.788281	0.200216
	0.241016	0.788281	0.529625
	0.242188	0.788281	0.841659
	0.243359	0.788281	0.773917
	0.244531	0.788281	0.452846
	0.245703	0.788281	0.122581
	0.250391	0.788281	0.0720931
	0.251563	0.788281	0.388418
	0.252734	0.788281	0.669432
	0.253906	0.788281	0.741659
	0.255078	0.788281	0.503585
	0.25625	0.788281	0.194806
	0.278516	0.788281	0.174035
	0.279688	0.788281	0.368839
	0.280859	0.788281	0.419713
	0.282031	0.788281	0.294789
	0.283203	0.788281	0.0618448
	0.298438	0.788281	0.118743
	0.299609	0.788281	0.3401
	0.300781	0.788281	0.437378
	0.301953	0.788281	0.352048
	0.303125	0.788281	0.136656
	0.335938	0.788281	0.0729524
	0.337109	0.788281	0.0525762
	0.353516	0.788281	0.185198
	0.354688	0.788281	0.517839
	0.355859	0.788281	0.847428
	0.357031	0.788281	0.809477
	0.358203	0.788281	0.478903
	0.359375	0.788281	0.146181
	0.362891	0.788281	0.323556
	0.364063	0.788281	0.656245
	0.365234	0.788281	0.968696
	0.366406	0.788281	0.674401
	0.367578	0.788281	0.341766
	0.36875	0.788281	0.00866216
	0.412109	0.788281	0.0206358
	0.413281	0.788281	0.249453
	0.414453	0.788281	0.375733
	0.415625	0.788281	0.337942
	0.416797	0.788281	0.303533
	0.417969	0.788281	0.216119
	0.419141	0.788281	0.150741
	0.114453	0.787109	0.0572909
	0.115625	0.787109	0.0763604
	0.119141	0.787109	0.0216364
	0.120313	0.787109	0.106501
	0.121484	0.787109	0.0717171
	0.132031	0.787109	0.283588
	0.133203	0.787109	0.61669
	0.134375	0.787109	0.946806
	0.135547	0.787109	0.715475
	0.136719	0.787109	0.382504
	0.137891	0.787109	0.0492785
	0.156641	0.787109	0.0870168
	0.157813	0.787109	0.416491
	0.158984	0.787109	0.940958
	0.160156	0.787109	1.37958
	0.161328	0.787109	1.35398
	0.1625	0.787109	0.948468
	0.163672	0.787109	0.416421
	0.164844	0.787109	0.0926946
	0.239844	0.787109	0.170382
	0.241016	0.787109	0.480516
	0.242188	0.787109	0.728554
	0.243359	0.787109	0.684208
	0.244531	0.787109	0.410094
	0.245703	0.787109	0.095304
	0.251563	0.787109	0.198047
	0.252734	0.787109	0.38488
	0.253906	0.787109	0.420485
	0.255078	0.787109	0.281999
	0.25625	0.787109	0.0421718
	0.277344	0.787109	0.0430645
	0.278516	0.787109	0.359962
	0.279688	0.787109	0.645324
	0.280859	0.787109	0.746696
	0.282031	0.787109	0.525918
	0.283203	0.787109	0.220535
	0.299609	0.787109	0.0400111
	0.300781	0.787109	0.10409
	0.301953	0.787109	0.048184
	0.333594	0.787109	0.0268141
	0.334766	0.787109	0.264581
	0.335938	0.787109	0.402662
	0.337109	0.787109	0.371504
	0.338281	0.787109	0.190417
	0.348828	0.787109	0.0620934
	0.35	0.787109	0.184366
	0.351172	0.787109	0.179591
	0.352344	0.787109	0.0496809
	0.353516	0.787109	0.13507
	0.354688	0.787109	0.437256
	0.355859	0.787109	0.672159
	0.357031	0.787109	0.652868
	0.358203	0.787109	0.403558
	0.359375	0.787109	0.0982191
	0.362891	0.787109	0.259242
	0.364063	0.787109	0.542492
	0.365234	0.787109	0.696478
	0.366406	0.787109	0.555972
	0.367578	0.787109	0.275833
	0.414453	0.787109	0.0448669
	0.415625	0.787109	0.209727
	0.416797	0.787109	0.435675
	0.417969	0.787109	0.549432
	0.419141	0.787109	0.443419
	0.420313	0.787109	0.200766
	0.488281	0.787109	0.16718
	0.489453	0.787109	0.314704
	0.490625	0.787109	0.315971
	0.491797	0.787109	0.170313
	0.113281	0.785938	0.19594
	0.114453	0.785938	0.376541
	0.115625	0.785938	0.405769
	0.116797	0.785938	0.265329
	0.117969	0.785938	0.101037
	0.119141	0.785938	0.311119
	0.120313	0.785938	0.438126
	0.121484	0.785938	0.384313
	0.122656	0.785938	0.184733
	0.132031	0.785938	0.21812
	0.133203	0.785938	0.505008
	0.134375	0.785938	0.682321
	0.135547	0.785938	0.576863
	0.136719	0.785938	0.307618
	0.156641	0.785938	0.0667986
	0.157813	0.785938	0.385338
	0.158984	0.785938	0.880533
	0.160156	0.785938	1.28762
	0.161328	0.785938	1.32442
	0.1625	0.785938	0.932324
	0.163672	0.785938	0.420152
	0.164844	0.785938	0.0950896
	0.239844	0.785938	0.0206636
	0.241016	0.785938	0.264679
	0.242188	0.785938	0.413045
	0.243359	0.785938	0.391265
	0.244531	0.785938	0.213348
	0.252734	0.785938	0.0674273
	0.253906	0.785938	0.0905182
	0.277344	0.785938	0.0697428
	0.278516	0.785938	0.400582
	0.279688	0.785938	0.725322
	0.280859	0.785938	0.882458
	0.282031	0.785938	0.58238
	0.283203	0.785938	0.253529
	0.301953	0.785938	0.0668643
	0.303125	0.785938	0.124953
	0.304297	0.785938	0.060375
	0.333594	0.785938	0.183478
	0.334766	0.785938	0.489648
	0.335938	0.785938	0.723538
	0.337109	0.785938	0.661436
	0.338281	0.785938	0.387593
	0.339453	0.785938	0.0738892
	0.347656	0.785938	0.0547181
	0.348828	0.785938	0.324037
	0.35	0.785938	0.507541
	0.351172	0.785938	0.499672
	0.352344	0.785938	0.306917
	0.353516	0.785938	0.0342773
	0.354688	0.785938	0.21063
	0.355859	0.785938	0.356647
	0.357031	0.785938	0.346606
	0.358203	0.785938	0.186264
	0.362891	0.785938	0.0715114
	0.364063	0.785938	0.277033
	0.365234	0.785938	0.363216
	0.366406	0.785938	0.285487
	0.367578	0.785938	0.0846937
	0.414453	0.785938	0.00683481
	0.415625	0.785938	0.435616
	0.416797	0.785938	0.752566
	0.417969	0.785938	0.882632
	0.419141	0.785938	0.652803
	0.420313	0.785938	0.329523
	0.487109	0.785938	0.101016
	0.488281	0.785938	0.398342
	0.489453	0.785938	0.62847
	0.490625	0.785938	0.630814
	0.491797	0.785938	0.402686
	0.492969	0.785938	0.105857
	0.112109	0.784766	0.0787128
	0.113281	0.784766	0.392764
	0.114453	0.784766	0.666949
	0.115625	0.784766	0.725532
	0.116797	0.784766	0.488175
	0.117969	0.784766	0.409462
	0.119141	0.784766	0.537247
	0.120313	0.784766	0.764871
	0.121484	0.784766	0.655538
	0.122656	0.784766	0.364198
	0.123828	0.784766	0.0449833
	0.132031	0.784766	0.0347801
	0.133203	0.784766	0.248116
	0.134375	0.784766	0.350976
	0.135547	0.784766	0.293348
	0.136719	0.784766	0.105738
	0.157813	0.784766	0.201653
	0.158984	0.784766	0.474928
	0.160156	0.784766	0.773197
	0.161328	0.784766	0.793447
	0.1625	0.784766	0.516072
	0.163672	0.784766	0.255617
	0.204688	0.784766	0.10506
	0.205859	0.784766	0.234161
	0.207031	0.784766	0.229078
	0.208203	0.784766	0.0920596
	0.242188	0.784766	0.0848103
	0.243359	0.784766	0.0706918
	0.278516	0.784766	0.271181
	0.279688	0.784766	0.502684
	0.280859	0.784766	0.569081
	0.282031	0.784766	0.411543
	0.283203	0.784766	0.14613
	0.300781	0.784766	0.148074
	0.301953	0.784766	0.368715
	0.303125	0.784766	0.458257
	0.304297	0.784766	0.359162
	0.305469	0.784766	0.133927
	0.333594	0.784766	0.219904
	0.334766	0.784766	0.550223
	0.335938	0.784766	0.864828
	0.337109	0.784766	0.762374
	0.338281	0.784766	0.437077
	0.339453	0.784766	0.10584
	0.347656	0.784766	0.167511
	0.348828	0.784766	0.493635
	0.35	0.784766	0.795072
	0.351172	0.784766	0.776823
	0.352344	0.784766	0.470998
	0.353516	0.784766	0.144372
	0.355859	0.784766	0.0291503
	0.357031	0.784766	0.0224674
	0.365234	0.784766	0.0299051
	0.413281	0.784766	0.024917
	0.414453	0.784766	0.279934
	0.415625	0.784766	0.737612
	0.416797	0.784766	1.03105
	0.417969	0.784766	1.0388
	0.419141	0.784766	0.608168
	0.420313	0.784766	0.30536
	0.487109	0.784766	0.164058
	0.488281	0.784766	0.497389
	0.489453	0.784766	0.830709
	0.490625	0.784766	0.835917
	0.491797	0.784766	0.502597
	0.492969	0.784766	0.169267
	0.112109	0.783594	0.109374
	0.113281	0.783594	0.440375
	0.114453	0.783594	0.764697
	0.115625	0.783594	0.859369
	0.116797	0.783594	0.545677
	0.117969	0.783594	0.469274
	0.119141	0.783594	0.580541
	0.120313	0.783594	0.869265
	0.121484	0.783594	0.716346
	0.122656	0.783594	0.394979
	0.123828	0.783594	0.0651938
	0.134375	0.783594	0.0182833
	0.158984	0.783594	0.0789704
	0.160156	0.783594	0.167865
	0.161328	0.783594	0.179417
	0.1625	0.783594	0.143382
	0.163672	0.783594	0.00289911
	0.203516	0.783594	0.0787717
	0.204688	0.783594	0.358105
	0.205859	0.783594	0.555455
	0.207031	0.783594	0.546753
	0.208203	0.783594	0.340101
	0.209375	0.783594	0.0578089
	0.278516	0.783594	0.038088
	0.279688	0.783594	0.199113
	0.280859	0.783594	0.238562
	0.282031	0.783594	0.139547
	0.300781	0.783594	0.310234
	0.301953	0.783594	0.614616
	0.303125	0.783594	0.791468
	0.304297	0.783594	0.599159
	0.305469	0.783594	0.292835
	0.333594	0.783594	0.121017
	0.334766	0.783594	0.394722
	0.335938	0.783594	0.572994
	0.337109	0.783594	0.530395
	0.338281	0.783594	0.306498
	0.339453	0.783594	0.0183768
	0.347656	0.783594	0.154578
	0.348828	0.783594	0.472642
	0.35	0.783594	0.747617
	0.351172	0.783594	0.732587
	0.352344	0.783594	0.45087
	0.353516	0.783594	0.131783
	0.3875	0.783594	0.0647588
	0.388672	0.783594	0.162704
	0.389844	0.783594	0.134162
	0.413281	0.783594	0.160281
	0.414453	0.783594	0.477663
	0.415625	0.783594	0.880506
	0.416797	0.783594	1.08021
	0.417969	0.783594	0.89434
	0.419141	0.783594	0.48552
	0.420313	0.783594	0.141086
	0.487109	0.783594	0.0990862
	0.488281	0.783594	0.395463
	0.489453	0.783594	0.623826
	0.490625	0.783594	0.626141
	0.491797	0.783594	0.399786
	0.492969	0.783594	0.103917
	0.112109	0.782422	0.0202646
	0.113281	0.782422	0.30729
	0.114453	0.782422	0.528795
	0.115625	0.782422	0.568208
	0.116797	0.782422	0.389201
	0.117969	0.782422	0.254889
	0.119141	0.782422	0.400022
	0.120313	0.782422	0.551536
	0.121484	0.782422	0.485716
	0.122656	0.782422	0.258328
	0.203516	0.782422	0.17417
	0.204688	0.782422	0.504659
	0.205859	0.782422	0.824065
	0.207031	0.782422	0.80311
	0.208203	0.782422	0.48154
	0.209375	0.782422	0.150849
	0.299609	0.782422	0.00126129
	0.300781	0.782422	0.330672
	0.301953	0.782422	0.652519
	0.303125	0.782422	0.874668
	0.304297	0.782422	0.635452
	0.305469	0.782422	0.312755
	0.334766	0.782422	0.132448
	0.335938	0.782422	0.245932
	0.337109	0.782422	0.221018
	0.338281	0.782422	0.0687482
	0.347656	0.782422	0.0208869
	0.348828	0.782422	0.277483
	0.35	0.782422	0.445364
	0.351172	0.782422	0.438365
	0.352344	0.782422	0.261442
	0.353516	0.782422	0.00113809
	0.386328	0.782422	0.0906414
	0.3875	0.782422	0.343418
	0.388672	0.782422	0.492567
	0.389844	0.782422	0.446737
	0.391016	0.782422	0.240439
	0.413281	0.782422	0.174355
	0.414453	0.782422	0.500602
	0.415625	0.782422	0.801685
	0.416797	0.782422	0.827139
	0.417969	0.782422	0.582508
	0.419141	0.782422	0.196976
	0.488281	0.782422	0.16302
	0.489453	0.782422	0.309655
	0.490625	0.782422	0.310913
	0.491797	0.782422	0.166138
	0.113281	0.78125	0.0679401
	0.114453	0.78125	0.218384
	0.115625	0.78125	0.241493
	0.116797	0.78125	0.127094
	0.119141	0.78125	0.124658
	0.120313	0.78125	0.220661
	0.121484	0.78125	0.181014
	0.122656	0.78125	0.0220797
	0.203516	0.78125	0.141192
	0.204688	0.78125	0.45144
	0.205859	0.78125	0.705876
	0.207031	0.78125	0.692882
	0.208203	0.78125	0.430477
	0.209375	0.78125	0.118743
	0.284375	0.78125	0.060937
	0.285547	0.78125	0.0763153
	0.300781	0.78125	0.198474
	0.301953	0.78125	0.438584
	0.303125	0.78125	0.541576
	0.304297	0.78125	0.427863
	0.305469	0.78125	0.183452
	0.321875	0.78125	0.0385547
	0.323047	0.78125	0.146656
	0.324219	0.78125	0.131531
	0.348828	0.78125	0.00592929
	0.35	0.78125	0.12036
	0.351172	0.78125	0.11593
	0.386328	0.78125	0.221811
	0.3875	0.78125	0.54202
	0.388672	0.78125	0.809909
	0.389844	0.78125	0.708889
	0.391016	0.78125	0.403696
	0.392188	0.78125	0.0787864
	0.413281	0.78125	0.061664
	0.414453	0.78125	0.330535
	0.415625	0.78125	0.512031
	0.416797	0.78125	0.499734
	0.417969	0.78125	0.303838
	0.419141	0.78125	0.0298256
	0.456641	0.78125	0.0150242
	0.204688	0.780078	0.239279
	0.205859	0.780078	0.396438
	0.207031	0.780078	0.390001
	0.208203	0.780078	0.224027
	0.283203	0.780078	0.204026
	0.284375	0.780078	0.381367
	0.285547	0.780078	0.404969
	0.286719	0.780078	0.259974
	0.287891	0.780078	0.018452
	0.301953	0.780078	0.144515
	0.303125	0.780078	0.208281
	0.304297	0.780078	0.137442
	0.320703	0.780078	0.0558649
	0.321875	0.780078	0.312259
	0.323047	0.780078	0.473875
	0.324219	0.780078	0.449682
	0.325391	0.780078	0.25763
	0.386328	0.780078	0.221253
	0.3875	0.780078	0.541073
	0.388672	0.780078	0.807639
	0.389844	0.780078	0.707402
	0.391016	0.780078	0.402968
	0.392188	0.780078	0.0783153
	0.414453	0.780078	0.17328
	0.415625	0.780078	0.450051
	0.416797	0.780078	0.465295
	0.417969	0.780078	0.211074
	0.454297	0.780078	0.0243217
	0.455469	0.780078	0.239858
	0.456641	0.780078	0.347385
	0.457813	0.780078	0.295572
	0.458984	0.780078	0.111882
	0.205859	0.778906	0.0703298
	0.207031	0.778906	0.0661374
	0.282031	0.778906	0.0890906
	0.283203	0.778906	0.402785
	0.284375	0.778906	0.674734
	0.285547	0.778906	0.722238
	0.286719	0.778906	0.479685
	0.287891	0.778906	0.171431
	0.320703	0.778906	0.186228
	0.321875	0.778906	0.506217
	0.323047	0.778906	0.781731
	0.324219	0.778906	0.728554
	0.325391	0.778906	0.432596
	0.326563	0.778906	0.109813
	0.35	0.778906	0.0292903
	0.351172	0.778906	0.125743
	0.352344	0.778906	0.10078
	0.36875	0.778906	0.0973482
	0.369922	0.778906	0.237018
	0.371094	0.778906	0.243875
	0.372266	0.778906	0.114828
	0.386328	0.778906	0.0892106
	0.3875	0.778906	0.341438
	0.388672	0.778906	0.490007
	0.389844	0.778906	0.444389
	0.391016	0.778906	0.238726
	0.413281	0.778906	0.0418578
	0.414453	0.778906	0.336219
	0.415625	0.778906	0.569422
	0.416797	0.778906	0.609601
	0.417969	0.778906	0.415494
	0.419141	0.778906	0.132183
	0.454297	0.778906	0.206338
	0.455469	0.778906	0.494265
	0.456641	0.778906	0.67773
	0.457813	0.778906	0.582663
	0.458984	0.778906	0.316842
	0.460156	0.778906	0.00931221
	0.282031	0.777734	0.11962
	0.283203	0.777734	0.450475
	0.284375	0.777734	0.773924
	0.285547	0.777734	0.850119
	0.286719	0.777734	0.535198
	0.287891	0.777734	0.205117
	0.320703	0.777734	0.190506
	0.321875	0.777734	0.513299
	0.323047	0.777734	0.798265
	0.324219	0.777734	0.741662
	0.325391	0.777734	0.438749
	0.326563	0.777734	0.113722
	0.348828	0.777734	0.0648161
	0.35	0.777734	0.311236
	0.351172	0.777734	0.455533
	0.352344	0.777734	0.416292
	0.353516	0.777734	0.220764
	0.367578	0.777734	0.0582841
	0.36875	0.777734	0.342757
	0.369922	0.777734	0.553537
	0.371094	0.777734	0.56536
	0.372266	0.777734	0.366977
	0.373438	0.777734	0.0863558
	0.3875	0.777734	0.0624411
	0.388672	0.777734	0.160116
	0.389844	0.777734	0.131659
	0.402734	0.777734	0.0706336
	0.403906	0.777734	0.100054
	0.405078	0.777734	0.0109069
	0.413281	0.777734	0.116324
	0.414453	0.777734	0.449134
	0.415625	0.777734	0.794456
	0.416797	0.777734	0.876474
	0.417969	0.777734	0.547789
	0.419141	0.777734	0.215173
	0.451953	0.777734	0.0580572
	0.453125	0.777734	0.252249
	0.454297	0.777734	0.598716
	0.455469	0.777734	0.850422
	0.456641	0.777734	0.983567
	0.457813	0.777734	0.727339
	0.458984	0.777734	0.394295
	0.460156	0.777734	0.0610453
	0.282031	0.776563	0.0291224
	0.283203	0.776563	0.31479
	0.284375	0.776563	0.532405
	0.285547	0.776563	0.564111
	0.286719	0.776563	0.380665
	0.287891	0.776563	0.105923
	0.319531	0.776563	0.171621
	0.320703	0.776563	0.298377
	0.321875	0.776563	0.480544
	0.323047	0.776563	0.49406
	0.324219	0.776563	0.468948
	0.325391	0.776563	0.271796
	0.348828	0.776563	0.206962
	0.35	0.776563	0.521737
	0.351172	0.776563	0.774646
	0.352344	0.776563	0.69169
	0.353516	0.776563	0.398711
	0.354688	0.776563	0.0779025
	0.367578	0.776563	0.147804
	0.36875	0.776563	0.479061
	0.369922	0.776563	0.803179
	0.371094	0.776563	0.831709
	0.372266	0.776563	0.509972
	0.373438	0.776563	0.17893
	0.395703	0.776563	0.025272
	0.396875	0.776563	0.147354
	0.398047	0.776563	0.147864
	0.399219	0.776563	0.0266087
	0.401563	0.776563	0.191512
	0.402734	0.776563	0.3855
	0.403906	0.776563	0.430973
	0.405078	0.776563	0.298434
	0.40625	0.776563	0.0604154
	0.413281	0.776563	0.151473
	0.414453	0.776563	0.653352
	0.415625	0.776563	0.982201
	0.416797	0.776563	0.940969
	0.417969	0.776563	0.514149
	0.419141	0.776563	0.162729
	0.450781	0.776563	0.0381977
	0.451953	0.776563	0.407971
	0.453125	0.776563	0.666558
	0.454297	0.776563	0.858548
	0.455469	0.776563	0.99089
	0.456641	0.776563	0.889175
	0.457813	0.776563	0.556446
	0.458984	0.776563	0.300518
	0.474219	0.776563	0.195028
	0.475391	0.776563	0.322053
	0.476563	0.776563	0.297529
	0.477734	0.776563	0.134239
	0.250391	0.775391	0.0462849
	0.251563	0.775391	0.0900685
	0.252734	0.775391	0.0158251
	0.283203	0.775391	0.0730318
	0.284375	0.775391	0.219999
	0.285547	0.775391	0.238583
	0.286719	0.775391	0.120607
	0.287891	0.775391	0.016342
	0.289063	0.775391	0.0269894
	0.306641	0.775391	0.139119
	0.307813	0.775391	0.220619
	0.308984	0.775391	0.165748
	0.318359	0.775391	0.223548
	0.319531	0.775391	0.465987
	0.320703	0.775391	0.564473
	0.321875	0.775391	0.494273
	0.323047	0.775391	0.351542
	0.324219	0.775391	0.151757
	0.325391	0.775391	0.0162416
	0.348828	0.775391	0.221879
	0.35	0.775391	0.546901
	0.351172	0.775391	0.83463
	0.352344	0.775391	0.732385
	0.353516	0.775391	0.418527
	0.354688	0.775391	0.0907
	0.367578	0.775391	0.112379
	0.36875	0.775391	0.42293
	0.369922	0.775391	0.683187
	0.371094	0.775391	0.700077
	0.372266	0.775391	0.450674
	0.373438	0.775391	0.14222
	0.394531	0.775391	0.0257173
	0.395703	0.775391	0.290131
	0.396875	0.775391	0.470072
	0.398047	0.775391	0.470891
	0.399219	0.775391	0.291967
	0.400391	0.775391	0.100469
	0.401563	0.775391	0.387045
	0.402734	0.775391	0.662773
	0.403906	0.775391	0.75525
	0.405078	0.775391	0.522187
	0.40625	0.775391	0.213279
	0.413281	0.775391	0.279675
	0.414453	0.775391	0.719276
	0.415625	0.775391	1.01653
	0.416797	0.775391	0.884892
	0.417969	0.775391	0.469528
	0.449609	0.775391	0.0513746
	0.450781	0.775391	0.317661
	0.451953	0.775391	0.913453
	0.453125	0.775391	1.40227
	0.454297	0.775391	1.57382
	0.455469	0.775391	1.07834
	0.456641	0.775391	0.639162
	0.457813	0.775391	0.26423
	0.458984	0.775391	0.0868226
	0.473047	0.775391	0.148902
	0.474219	0.775391	0.439841
	0.475391	0.775391	0.645867
	0.476563	0.775391	0.600921
	0.477734	0.775391	0.355531
	0.478906	0.775391	0.054675
	0.175391	0.774219	0.190205
	0.176563	0.774219	0.295695
	0.177734	0.774219	0.252641
	0.178906	0.774219	0.0817036
	0.249219	0.774219	0.152297
	0.250391	0.774219	0.355965
	0.251563	0.774219	0.422779
	0.252734	0.774219	0.311662
	0.253906	0.774219	0.0853109
	0.286719	0.774219	0.175749
	0.287891	0.774219	0.339445
	0.289063	0.774219	0.355407
	0.290234	0.774219	0.214577
	0.305469	0.774219	0.16992
	0.306641	0.774219	0.422826
	0.307813	0.774219	0.553403
	0.308984	0.774219	0.463352
	0.310156	0.774219	0.226208
	0.311328	0.774219	0.0527625
	0.3125	0.774219	0.17998
	0.313672	0.774219	0.18157
	0.314844	0.774219	0.0568954
	0.317188	0.774219	0.0181705
	0.318359	0.774219	0.348802
	0.319531	0.774219	0.673886
	0.320703	0.774219	0.895768
	0.321875	0.774219	0.629055
	0.323047	0.774219	0.302462
	0.348828	0.774219	0.103196
	0.35	0.774219	0.364324
	0.351172	0.774219	0.524467
	0.352344	0.774219	0.479997
	0.353516	0.774219	0.267268
	0.36875	0.774219	0.214593
	0.369922	0.774219	0.380141
	0.371094	0.774219	0.388601
	0.372266	0.774219	0.234746
	0.394531	0.774219	0.148373
	0.395703	0.774219	0.470891
[truncated: 330,242+ more rows]

## Sheet: Fig. 3b
			Bud count
		Gland	t 0 h	t 24 h	t 48 h
	Vehicle	1	9	31	84
		2	11	44	86
		3	5	23	72
		4	12	33	80
		5	5	11	24
		6	14	46	111
		7	13	39	110
		Mean	9.85714	32.4286	81
		St. Dev	3.67099	12.3269	29.1719
			Bud count
		Gland	t 0 h	t 24 h	t 48 h
	Rhobo6	1	10	29	82
		2	13	31	100
		3	6	22	84
		4	11	37	106
		5	5	11	32
		6	16	39	96
		7	16	46	121
		Mean	11	30.7143	88.7143
		St. Dev	4.39697	11.6149	28.3003

## Sheet: Fig. 5c
	NON-INVADING REGIONS																								INVADING REGIONS
		Spheroid 1						Spheroid 2						Spheroid 3						Summary						Spheroid 1						Spheroid 2						Spheroid 3						Summary
	Angle (°)	Region 1	Region 2	Region 3	Mean	St. Dev		Region 1	Region 2	Region 3	Mean	St. Dev		Region 1	Region 2	Region 3	Mean	St. Dev		Mean	St. Dev				Angle (°)	Region 1	Region 2	Region 3	Mean	St. Dev		Region 1	Region 2	Region 3	Mean	St. Dev		Region 1	Region 2	Region 3	Mean	St. Dev		Mean	St. Dev
	-89.5	90	43	28	53.6667	32.3471		52	111	46	69.6667	35.9212		63	39	22	41.3333	20.5994		54.8889	52.5452				-89.5	14	28	31	24.3333	9.07377		43	37	32	37.3333	5.50757		43	33	61	45.6667	14.1892		35.7778	17.72
	-88.5	97	53	24	58	36.756		47	77	51	58.3333	16.2891		40	36	36	37.3333	2.3094		51.2222	40.2699				-88.5	11	28	45	28	17		41	31	36	36	5		37	33	54	41.3333	11.1505		35.1111	20.9364
	-87.5	101	42	19	54	42.2966		56	95	35	62	30.4467		67	40	26	44.3333	20.8407		53.4444	56.1278				-87.5	19	34	49	34	15		36	34	39	36.3333	2.51661		51	40	59	50	9.53939		40.1111	17.9536
	-86.5	107	56	30	64.3333	39.1706		58	97	47	67.3333	26.2742		49	42	29	40	10.1489		57.2222	48.2459				-86.5	24	34	42	33.3333	9.0185		36	38	34	36	2		43	31	64	46	16.7033		38.4444	19.0875
	-85.5	114	66	16	65.3333	49.0034		67	103	51	73.6667	26.6333		62	38	27	42.3333	17.8979		60.4444	58.5747				-85.5	19	25	43	29	12.49		43	29	25	32.3333	9.45163		32	43	61	45.3333	14.6401		35.5556	21.4398
	-84.5	111	53	21	61.6667	45.6216		48	100	57	68.3333	27.7909		60	49	31	46.6667	14.6401		58.8889	55.3895				-84.5	20	25	46	30.3333	13.7961		36	44	26	35.3333	9.0185		41	39	73	51	19.0788		38.8889	25.2124
	-83.5	141	60	24	75	59.925		38	110	49	65.6667	38.7857		55	40	32	42.3333	11.6762		61	72.3303				-83.5	11	32	45	29.3333	17.1561		33	38	29	33.3333	4.50925		47	39	54	46.6667	7.50555		36.4444	19.2614
	-82.5	105	74	25	68	40.3361		57	118	58	77.6667	34.9333		78	48	36	54	21.6333		66.5556	57.5789				-82.5	12	38	45	31.6667	17.3877		38	46	24	36	11.1355		35	31	70	45.3333	21.4554		37.6667	29.7769
	-81.5	123	67	13	67.6667	55.003		46	118	47	70.3333	41.2836		53	32	44	43	10.5357		60.3333	69.5749				-81.5	17	33	52	34	17.5214		41	30	33	34.6667	5.68624		31	29	60	40	17.3494		36.2222	25.3048
	-80.5	124	55	16	65	54.69		40	125	40	68.3333	49.0748		67	43	36	48.6667	16.2583		60.6667	75.2573				-80.5	14	47	40	33.6667	17.3877		44	32	39	38.3333	6.02771		37	32	67	45.3333	18.9297		39.1111	26.4008
	-79.5	108	52	17	59	45.9021		58	111	50	73	33.1512		68	46	32	48.6667	18.1475		60.2222	59.4587				-79.5	19	36	50	35	15.5242		37	21	37	31.6667	9.2376		36	29	67	44	20.2237		36.8889	27.117
	-78.5	104	57	14	58.3333	45.0148		46	111	55	70.6667	35.2184		56	34	38	42.6667	11.7189		57.2222	58.3438				-78.5	22	36	44	34	11.1355		45	32	34	37	7		41	38	59	46	11.3578		39	17.3781
	-77.5	105	79	32	72	37		52	122	35	69.6667	46.1122		63	42	30	45	16.7033		62.2222	61.4356				-77.5	33	32	40	35	4.3589		45	36	45	42	5.19615		55	31	57	47.6667	14.4684		41.5556	15.9792
	-76.5	78	70	27	58.3333	27.4287		48	117	55	73.3333	37.9781		72	46	37	51.6667	18.1751		61.1111	50.2494				-76.5	19	35	58	37.3333	19.6044		40	29	45	38	8.18535		49	37	68	51.3333	15.6312		42.2222	26.3755
	-75.5	104	65	25	64.6667	39.5011		45	119	47	70.3333	42.1584		62	42	25	43	18.5203		59.3333	60.6685				-75.5	27	28	50	35	13		42	40	45	42.3333	2.51661		33	31	66	43.3333	19.6554		40.2222	23.6995
	-74.5	79	76	22	59	32.078		62	124	48	78	40.4475		54	47	37	46	8.544		61	52.3259				-74.5	20	38	51	36.3333	15.5671		36	34	53	41	10.4403		41	38	66	48.3333	15.3731		41.8889	24.2418
	-73.5	94	66	25	61.6667	34.7035		75	84	41	66.6667	22.6789		65	44	41	50	13.0767		59.4444	43.4703				-73.5	32	30	46	36	8.7178		44	23	41	36	11.3578		37	32	64	44.3333	17.2143		38.7778	22.3905
	-72.5	85	72	19	58.6667	34.9619		69	99	41	69.6667	29.0057		62	56	27	48.3333	18.7172		58.8889	49.1325				-72.5	32	36	52	40	10.583		30	44	48	40.6667	9.45163		47	36	55	46	9.53939		42.2222	17.0978
	-71.5	97	55	26	59.3333	35.6978		48	105	41	64.6667	35.1046		61	79	40	60	19.5192		61.3333	53.737				-71.5	32	39	42	37.6667	5.1316		38	30	50	39.3333	10.0664		37	27	59	41	16.3707		39.3333	19.8914
	-70.5	83	59	25	55.6667	29.1433		62	94	44	66.6667	25.3246		64	56	35	51.6667	14.9778		58	41.4126				-70.5	35	36	57	42.6667	12.4231		30	32	45	35.6667	8.14453		47	31	46	41.3333	8.96289		39.8889	17.3494
	-69.5	84	50	19	51	32.5115		59	86	53	66	17.5784		56	63	31	50	16.8226		55.6667	40.6079				-69.5	34	34	54	40.6667	11.547		27	34	42	34.3333	7.50555		32	40	60	44	14.4222		39.6667	19.9416
	-68.5	86	75	26	62.3333	31.9427		65	118	67	83.3333	30.0389		58	70	40	56	15.0997		67.2222	46.3753				-68.5	37	30	53	40	11.7898		30	54	51	45	13.0767		40	39	53	44	7.81025		43	19.2614
	-67.5	83	69	21	57.6667	32.5167		39	98	53	63.3333	30.8275		56	64	40	53.3333	12.2202		58.1111	46.4435				-67.5	35	32	61	42.6667	15.9478		44	32	50	42	9.16515		38	27	68	44.3333	21.2211		43	28.0832
	-66.5	89	67	25	60.3333	32.5167		57	91	55	67.6667	20.232		56	65	41	54	12.1244		60.6667	40.1705				-66.5	44	28	54	42	13.1149		28	29	42	33	7.81025		35	40	62	45.6667	14.3643		40.2222	20.9603
	-65.5	86	81	24	63.6667	34.4432		51	106	43	66.6667	34.2977		46	56	51	51	5		60.4444	48.8638				-65.5	42	39	50	43.6667	5.68624		28	39	56	41	14.1067		34	30	53	39	12.2882		41.2222	19.5533
	-64.5	71	61	23	51.6667	25.3246		61	113	58	77.3333	30.9246		44	62	44	50	10.3923		59.6667	41.2997				-64.5	44	33	70	49	19		33	39	51	41	9.16515		34	35	62	43.6667	15.885		44.5556	26.4071
	-63.5	88	73	15	58.6667	38.553		56	99	65	73.3333	22.6789		51	73	49	57.6667	13.3167		63.2222	46.669				-63.5	39	47	64	50	12.7671		30	45	64	46.3333	17.0392		32	40	64	45.3333	16.6533		47.2222	27.0308
	-62.5	70	68	12	50	32.9242		51	113	61	75	33.2866		61	75	49	61.6667	13.0128		62.2222	48.5936				-62.5	45	27	48	40	11.3578		25	36	47	36	11		38	25	55	39.3333	15.0444		38.4444	21.8251
	-61.5	54	61	15	43.3333	24.7857		44	92	72	69.3333	24.1109		53	78	49	60	15.7162		57.5556	37.9825				-61.5	36	32	76	48	24.3311		25	35	51	37	13.1149		41	41	49	43.6667	4.6188		42.8889	28.0238
	-60.5	72	60	11	47.6667	32.3161		40	131	58	76.3333	48.1906		58	76	56	63.3333	11.0151		62.4444	59.0593				-60.5	38	38	65	47	15.5885		26	37	51	38	12.53		38	30	61	43	16.0935		42.6667	25.671
	-59.5	60	65	16	47	26.9629		49	113	65	75.6667	33.3067		45	66	58	56.3333	10.5987		59.6667	44.1437				-59.5	45	36	75	52	20.4206		26	30	35	30.3333	4.50925		30	36	58	41.3333	14.7422		41.2222	25.5865
	-58.5	73	86	17	58.6667	36.6652		52	131	72	85	41.0731		51	59	65	58.3333	7.02377		67.3333	55.5038				-58.5	63	33	68	54.6667	18.9297		13	43	45	33.6667	17.9258		33	40	56	43	11.7898		43.7778	28.6124
	-57.5	74	88	16	59.3333	38.175		53	123	85	87	35.0428		39	62	78	59.6667	19.6044		68.6667	55.4046				-57.5	56	38	47	47	9		24	41	44	36.3333	10.7858		36	34	59	43	13.8924		42.1111	19.7569
	-56.5	79	80	14	57.6667	37.8197		62	114	93	89.6667	26.1598		49	56	86	63.6667	19.6554		70.3333	50.01				-56.5	53	39	61	51	11.1355		28	36	37	33.6667	4.93288		47	42	46	45	2.64575		43.2222	12.4633
	-55.5	77	73	13	54.3333	35.8515		64	118	70	84	29.5973		56	63	72	63.6667	8.02081		67.3333	47.177				-55.5	63	35	47	48.3333	14.0475		24	46	42	37.3333	11.7189		26	39	45	36.6667	9.71253		40.7778	20.7123
	-54.5	66	59	20	48.3333	24.7857		46	128	65	79.6667	42.9224		58	66	79	67.6667	10.5987		65.2222	50.6853				-54.5	59	46	70	58.3333	12.0139		25	44	32	33.6667	9.60902		26	52	72	50	23.0651		47.3333	27.7248
	-53.5	73	46	21	46.6667	26.0064		52	96	64	70.6667	22.745		64	57	71	64	7		60.4444	35.2515				-53.5	47	41	41	43	3.4641		27	38	43	36	8.18535		28	50	51	43	13		40.6667	15.748
	-52.5	59	58	21	46	21.6564		37	117	52	68.6667	42.5245		50	54	78	60.6667	15.1438		58.4444	50.0666				-52.5	53	54	50	52.3333	2.08167		30	41	48	39.6667	9.07377		28	39	74	47	24.0208		46.3333	25.7617
	-51.5	66	54	16	45.3333	26.1024		38	121	78	79	41.509		53	57	63	57.6667	5.03322		60.6667	49.2916				-51.5	36	59	55	50	12.2882		25	47	28	33.3333	11.9304		30	42	45	39	7.93725		40.7778	18.8768
	-50.5	77	65	15	52.3333	32.8836		38	123	65	75.3333	43.4319		52	54	66	57.3333	7.57188		61.6667	55				-50.5	45	58	54	52.3333	6.65833		32	50	33	38.3333	10.116		37	37	40	38	1.73205		42.8889	12.2338
	-49.5	70	43	6	39.6667	32.1299		58	101	73	77.3333	21.8251		56	54	71	60.3333	9.29157		59.1111	39.9375				-49.5	48	47	51	48.6667	2.08167		31	48	41	40	8.544		34	32	67	44.3333	19.6554		44.3333	21.5329
	-48.5	69	45	16	43.3333	26.5393		53	84	93	76.6667	20.9841		70	50	61	60.3333	10.0167		60.1111	35.2846				-48.5	65	61	63	63	2		29	40	28	32.3333	6.65833		28	38	69	45	21.3776		46.7778	22.4796
	-47.5	69	45	14	42.6667	27.5741		47	94	77	72.6667	23.7978		61	49	48	52.6667	7.23418		56	37.1349				-47.5	63	55	65	61	5.2915		40	54	42	45.3333	7.57188		42	28	53	41	12.53		49.1111	15.5671
	-46.5	69	57	9	45	31.749		46	102	97	81.6667	30.9892		43	47	64	51.3333	11.1505		59.3333	45.7457				-46.5	50	68	45	54.3333	12.0968		32	58	35	41.6667	14.2244		36	33	50	39.6667	9.07377		45.2222	20.7605
	-45.5	74	49	16	46.3333	29.0918		47	112	88	82.3333	32.8684		56	46	72	58	13.1149		62.2222	45.8112				-45.5	64	52	67	61	7.93725		26	48	29	34.3333	11.9304		30	27	57	38	16.5227		44.4444	21.8708
	-44.5	45	50	13	36	20.0749		42	92	74	69.3333	25.3246		53	54	73	60	11.2694		55.1111	34.2247				-44.5	45	57	73	58.3333	14.0475		31	45	23	33	11.1355		31	41	47	39.6667	8.0829		43.6667	19.6638
	-43.5	64	41	14	39.6667	25.0267		42	74	66	60.6667	16.6533		50	50	58	52.6667	4.6188		51	30.4138				-43.5	52	50	53	51.6667	1.52753		38	72	39	49.6667	19.3477		38	36	49	41	7		47.4444	20.6317
	-42.5	54	31	9	31.3333	22.5019		36	97	69	67.3333	30.5341		51	65	63	59.6667	7.57188		52.7778	38.6782				-42.5	64	72	67	67.6667	4.04145		35	59	42	45.3333	12.3423		34	33	58	41.6667	14.1539		51.5556	19.2094
	-41.5	67	38	18	41	24.6374		52	100	80	77.3333	24.1109		72	57	75	68	9.64365		62.1111	35.7957				-41.5	57	80	64	67	11.7898		31	77	34	47.3333	25.7358		28	32	43	34.3333	7.76745		49.5556	29.3542
	-40.5	79	45	14	46	32.5115		45	96	70	70.3333	25.5016		72	57	62	63.6667	7.63763		60	42.0198				-40.5	53	75	71	66.3333	11.7189		28	75	27	43.3333	27.4287		31	47	65	47.6667	17.0098		52.4444	34.3366
	-39.5	55	40	10	35	22.9129		54	110	81	81.6667	28.006		75	76	67	72.6667	4.93288		63.1111	36.5194				-39.5	74	60	71	68.3333	7.37111		25	90	37	50.6667	34.5881		45	32	45	40.6667	7.50555		53.2222	36.1525
	-38.5	60	46	14	40	23.5797		51	100	64	71.6667	25.3837		72	59	54	61.6667	9.29157		57.7778	35.8701				-38.5	68	69	94	77	14.7309		29	56	39	41.3333	13.6504		44	29	50	41	10.8167		53.1111	22.8108
	-37.5	56	49	20	41.6667	19.0875		48	94	87	76.3333	24.7857		57	54	74	61.6667	10.7858		59.8889	33.0908				-37.5	84	81	59	74.6667	13.6504		33	52	51	45.3333	10.6927		44	52	52	49.3333	4.6188		56.4444	17.9444
	-36.5	50	42	10	34	21.166		54	99	82	78.3333	22.723		60	71	78	69.6667	9.07377		60.6667	32.3522				-36.5	73	81	75	76.3333	4.16333		33	73	41	49	21.166		51	38	61	50	11.5326		58.4444	24.4609
	-35.5	56	46	18	40	19.6977		58	98	87	81	20.664		71	53	57	60.3333	9.45163		60.4444	30.0721				-35.5	88	76	86	83.3333	6.4291		26	62	34	40.6667	18.9033		43	23	75	47	26.2298		57	32.9646
	-34.5	50	47	22	39.6667	15.3731		42	98	71	70.3333	28.006		50	50	43	47.6667	4.04145		52.5556	32.2025				-34.5	88	74	75	79	7.81025		38	63	48	49.6667	12.5831		51	30	70	50.3333	20.0083		59.6667	24.8931
	-33.5	44	56	14	38	21.6333		45	82	79	68.6667	20.5508		57	46	46	49.6667	6.35085		52.1111	30.5068				-33.5	98	80	86	88	9.16515		44	87	33	54.6667	28.5365		62	26	60	49.3333	20.232		64	36.1617
	-32.5	57	54	16	42.3333	22.8546		33	82	73	62.6667	26.0832		67	54	45	55.3333	11.0604		53.4444	36.4005				-32.5	104	68	91	87.6667	18.23		38	87	34	53	29.5127		58	35	64	52.3333	15.308		64.3333	37.9166
	-31.5	47	32	13	30.6667	17.0392		45	69	88	67.3333	21.5484		76	39	39	51.3333	21.362		49.7778	34.7994				-31.5	89	84	81	84.6667	4.04145		47	67	37	50.3333	15.2753		57	19	67	47.6667	25.3246		60.8889	29.8496
	-30.5	48	41	15	34.6667	17.3877		47	74	84	68.3333	19.1398		65	56	33	51.3333	16.5025		51.4444	30.6757				-30.5	93	78	72	81	10.8167		38	64	37	46.3333	15.308		64	36	78	59.3333	21.3854		62.2222	28.4371
	-29.5	40	43	15	32.6667	15.3731		42	71	65	59.3333	15.308		64	47	35	48.6667	14.5717		46.8889	26.1343				-29.5	100	92	60	84	21.166		59	83	49	63.6667	17.4738		52	31	66	49.6667	17.6163		65.7778	32.6139
	-28.5	61	46	24	43.6667	18.61		39	70	66	58.3333	16.8622		58	43	32	44.3333	13.0512		48.7778	28.3019				-28.5	118	90	72	93.3333	23.1805		72	90	35	65.6667	28.0416		56	40	63	53	11.7898		70.6667	38.2448
	-27.5	60	43	12	38.3333	24.3379		37	75	76	62.6667	22.2336		85	38	26	49.6667	31.1823		50.2222	45.3762				-27.5	111	93	75	93	18		67	77	50	64.6667	13.6504		49	45	69	54.3333	12.8582		70.6667	25.9936
	-26.5	35	41	29	35	6		33	71	55	53	19.0788		61	42	43	48.6667	10.6927		45.5556	22.6789				-26.5	99	93	72	88	14.1774		61	102	46	69.6667	28.9885		64	27	66	52.3333	21.9621		70	39.0342
	-25.5	61	63	17	47	26		40	65	78	61	19.3132		79	46	30	51.6667	24.9867		53.2222	40.9064				-25.5	116	88	72	92	22.2711		74	106	60	80	23.5797		47	42	75	54.6667	17.7858		75.5556	36.991
	-24.5	51	50	32	44.3333	10.6927		39	74	58	57	17.5214		55	46	28	43	13.7477		48.1111	24.7049				-24.5	108	93	65	88.6667	21.8251		84	121	58	87.6667	31.6596		53	36	56	48.3333	10.7858		74.8889	39.9375
	-23.5	52	37	17	35.3333	17.5594		50	71	53	58	11.3578		63	42	27	44	18.0831		45.7778	27.6466				-23.5	101	84	85	90	9.53939		73	126	69	89.3333	31.8172		70	42	73	61.6667	17.0978		80.3333	37.3586
	-22.5	58	53	11	40.6667	25.8134		50	60	78	62.6667	14.1892		79	40	34	51	24.4336		51.4444	38.271				-22.5	98	76	76	83.3333	12.7017		97	112	51	86.6667	31.7857		70	50	81	67	15.7162		79	37.6652
	-21.5	47	40	16	34.3333	16.2583		37	69	53	53	16		78	56	22	52	28.2135		46.4444	36.2813				-21.5	117	100	80	99	18.5203		88	132	71	97	31.4802		58	39	70	55.6667	15.6312		83.8889	39.7282
	-20.5	43	51	8	34	22.8692		33	87	69	63	27.4955		70	40	26	45.3333	22.4796		47.4444	42.2414				-20.5	107	132	71	103.333	30.6649		106	120	72	99.3333	24.6847		56	61	91	69.3333	18.9297		90.6667	43.6807
	-19.5	36	49	10	31.6667	19.8578		38	68	77	61	20.4206		61	37	25	41	18.3303		44.5556	33.8723				-19.5	135	110	74	106.333	30.6649		122	107	59	96	32.909		44	51	76	57	16.8226		86.4444	48.0243
	-18.5	46	55	23	41.3333	16.5025		36	77	62	58.3333	20.7445		53	45	26	41.3333	13.8684		47	29.9166				-18.5	131	129	71	110.333	34.0783		116	118	61	98.3333	32.3471		43	60	78	60.3333	17.5024		89.6667	50.1398
	-17.5	30	51	29	36.6667	12.4231		40	57	69	55.3333	14.5717		64	47	27	46	18.5203		46	26.6396				-17.5	143	119	79	113.667	32.3316		129	132	66	109	37.2693		45	47	70	54	13.8924		92.2222	51.2575
	-16.5	35	47	28	36.6667	9.60902		31	66	69	55.3333	21.1266		57	66	27	50	20.4206		47.3333	30.9139				-16.5	110	123	93	108.667	15.0444		127	127	66	106.667	35.2184		43	65	80	62.6667	18.61		92.6667	42.5793
	-15.5	37	62	21	40	20.664		28	72	66	55.3333	23.8607		59	50	34	47.6667	12.6623		47.6667	34.0098				-15.5	114	103	88	101.667	13.0512		140	142	61	114.333	46.1988		61	46	94	67	24.5561		94.3333	53.9228
	-14.5	37	57	16	36.6667	20.502		29	73	67	56.3333	23.8607		68	67	20	51.6667	27.4287		48.2222	41.7373				-14.5	116	126	90	110.667	18.5831		140	138	55	111	48.5077		71	75	75	73.6667	2.3094		98.4444	51.9968
	-13.5	39	54	14	35.6667	20.2073		27	74	73	58	26.8514		49	71	30	50	20.5183		47.8889	39.3743				-13.5	96	129	91	105.333	20.6478		138	156	55	116.333	53.8733		62	67	90	73	14.9332		98.2222	59.5959
	-12.5	35	53	16	34.6667	18.5023		34	59	52	48.3333	12.897		55	51	48	51.3333	3.51188		44.7778	22.8254				-12.5	94	97	76	89	11.3578		129	173	53	118.333	60.7069		60	58	88	68.6667	16.773		92	63.9974
	-11.5	35	73	16	41.3333	29.023		21	79	78	59.3333	33.2014		70	57	39	55.3333	15.5671		52	46.7654				-11.5	106	126	88	106.667	19.0088		143	171	71	128.333	51.5881		73	79	108	86.6667	18.7172		107.222	58.0775
	-10.5	32	52	14	32.6667	19.0088		34	77	92	67.6667	30.1054		50	60	28	46	16.3707		48.7778	39.1876				-10.5	107	116	117	113.333	5.50757		124	161	72	119	44.7102		76	72	84	77.3333	6.1101		103.222	45.4606
	-9.5	32	46	16	31.3333	15.0111		29	88	65	60.6667	29.7377		67	70	33	56.6667	20.5508		49.5556	39.1408				-9.5	76	105	113	98	19.4679		132	172	64	122.667	54.6016		64	92	89	81.6667	15.3731		100.778	59.9722
	-8.5	39	43	16	32.6667	14.5717		30	83	65	59.3333	26.9506		70	53	39	54	15.5242		48.6667	34.3463				-8.5	84	117	98	99.6667	16.563		141	187	65	131	61.6117		55	88	87	76.6667	18.7705		102.444	66.5031
	-7.5	30	46	22	32.6667	12.2202		25	87	78	63.3333	33.5012		73	65	40	59.3333	17.2143		51.7778	39.598				-7.5	117	95	104	105.333	11.0604		163	185	61	136.333	66.1614		68	95	93	85.3333	15.0444		109	68.7459
	-6.5	32	41	15	29.3333	13.2035		29	96	49	58	34.3948		68	63	36	55.6667	17.2143		47.6667	40.6653				-6.5	112	120	102	111.333	9.0185		167	224	63	151.333	81.6354		82	92	108	94	13.1149		118.889	83.1725
	-5.5	42	38	11	30.3333	16.8622		34	93	58	61.6667	29.6704		75	64	40	59.6667	17.8979		50.5556	38.5357				-5.5	107	127	96	110	15.7162		156	224	72	150.667	76.1402		68	120	88	92	26.2298		117.556	82.0508
	-4.5	33	29	18	26.6667	7.76745		37	80	81	66	25.1197		78	54	31	54.3333	23.5018		49	35.2657				-4.5	94	98	110	100.667	8.32666		171	214	79	154.667	68.9662		71	112	100	94.3333	21.0792		116.556	72.5948
	-3.5	43	36	15	31.3333	14.5717		35	76	73	61.3333	22.8546		92	53	50	65	23.4307		52.5556	35.8283				-3.5	102	116	104	107.333	7.57188		169	229	95	164.333	67.1218		73	115	115	101	24.2487		124.222	71.7681
	-2.5	44	45	19	36	14.7309		41	82	76	66.3333	22.1435		59	59	39	52.3333	11.547		51.5556	28.9943				-2.5	118	103	105	108.667	8.14453		183	242	78	167.667	83.0682		63	127	104	98	32.4191		124.778	89.5414
	-1.5	34	36	18	29.3333	9.86577		32	77	66	58.3333	23.4592		80	75	42	65.6667	20.6478		51.1111	32.7719				-1.5	98	119	110	109	10.5357		159	205	72	145.333	67.545		66	114	122	100.667	30.2875		118.333	74.7708
	-0.5	32	43	19	31.3333	12.0139		29	83	74	62	28.931		93	61	42	65.3333	25.7747		52.8889	40.5668				-0.5	131	108	104	114.333	14.5717		143	210	73	142	68.5055		64	130	93	95.6667	33.0807		117.333	77.4575
	0.5	33	50	29	37.3333	11.1505		41	74	69	61.3333	17.7858		71	56	41	56	15		51.5556	25.8005				0.5	108	101	124	111	11.7898		136	179	105	140	37.1618		82	116	87	95	18.3576		115.333	43.0929
	1.5	30	52	34	38.6667	11.7189		30	74	72	58.6667	24.8462		76	54	35	55	20.5183		50.7778	34.288				1.5	97	114	145	118.667	24.3379		147	206	98	150.333	54.0771		87	115	97	99.6667	14.1892		122.889	60.9754
	2.5	26	48	21	31.6667	14.3643		32	83	70	61.6667	26.5016		73	59	51	61	11.1355		51.4444	32.1351				2.5	112	132	137	127	13.2288		189	200	106	165	51.3907		81	123	80	94.6667	24.5425		128.889	58.4665
	3.5	34	49	31	38	9.64365		48	73	71	64	13.8924		92	57	38	62.3333	27.3922		54.7778	32.1921				3.5	86	125	101	104	19.6723		166	194	92	150.667	52.7004		94	108	87	96.3333	10.6927		117	57.2596
	4.5	30	42	33	35	6.245		39	64	74	59	18.0278		83	49	44	58.6667	21.2211		50.8889	28.5365				4.5	109	148	127	128	19.5192		156	175	86	139	46.8722		72	114	89	91.6667	21.1266		119.556	54.9939
	5.5	35	36	33	34.6667	1.52753		45	63	64	57.3333	10.6927		80	72	39	63.6667	21.7332		51.8889	24.2693				5.5	86	121	106	104.333	17.5594		158	213	96	155.667	58.5349		84	133	92	103	26.2869		121	66.5257
	6.5	33	45	27	35	9.16515		48	55	62	55	7		82	69	38	63	22.6053		51	25.3772				6.5	85	119	123	109	20.8806		146	174	97	139	38.9744		78	107	104	96.3333	15.9478		114.778	47.0035
	7.5	32	46	48	42	8.7178		43	70	62	58.3333	13.8684		81	64	45	63.3333	18.0093		54.5556	24.3447				7.5	80	132	120	110.667	27.2274		156	171	104	143.667	35.1615		84	118	86	96	19.0788		116.778	48.3908
	8.5	38	60	39	45.6667	12.4231		45	49	49	47.6667	2.3094		79	56	40	58.3333	19.6044		50.5556	23.3238				8.5	86	119	113	106	17.5784		160	176	106	147.333	36.6788		90	114	87	97	14.7986		116.778	43.282
	9.5	39	45	47	43.6667	4.16333		37	45	81	54.3333	23.4379		83	78	41	67.3333	22.942		55.1111	33.0606				9.5	64	112	103	93	25.5147		144	167	103	138	32.4191		93	127	85	101.667	22.301		110.889	46.8971
	10.5	23	48	62	44.3333	19.7569		50	66	63	59.6667	8.5049		81	56	38	58.3333	21.5948		54.1111	30.4795				10.5	66	106	104	92	22.5389		144	176	97	139	39.7366		91	96	89	92	3.60555		107.667	45.8258
	11.5	33	47	38	39.3333	7.0946		43	58	73	58	15		79	74	42	65	20.0749		54.1111	26.0448				11.5	51	106	99	85.3333	29.9388		140	158	90	129.333	35.2326		74	116	105	98.3333	21.7792		104.333	51.1077
	12.5	33	58	49	46.6667	12.6623		56	64	66	62	5.2915		73	100	29	67.3333	35.8376		58.6667	38.3753				12.5	38	112	104	84.6667	40.612		146	172	84	134	45.2106		85	109	79	91	15.8745		103.222	62.8119
	13.5	37	49	58	48	10.5357		42	62	67	57	13.2288		60	93	37	63.3333	28.1484		56.1111	32.838				13.5	30	104	99	77.6667	41.3562		132	167	81	126.667	43.2474		97	104	95	98.6667	4.72582		101	60.025
	14.5	50	63	59	57.3333	6.65833		58	58	65	60.3333	4.04145		73	82	33	62.6667	26.0832		60.1111	27.2213				14.5	33	101	106	80	40.7799		139	147	80	122	36.5923		70	99	80	83	14.7309		95	56.7362
	15.5	30	44	55	43	12.53		66	76	74	72	5.2915		65	85	51	67	17.088		60.6667	21.8403				15.5	22	117	111	83.3333	53.2009		134	130	85	116.333	27.2091		80	98	83	87	9.64365		95.5556	60.5282
	16.5	30	56	46	44	13.1149		73	55	57	61.6667	9.86577		66	81	55	67.3333	13.0512		57.6667	20.9682				16.5	31	108	95	78	41.2189		128	121	92	113.667	19.0875		79	98	59	78.6667	19.5021		90.1111	49.4335
	17.5	43	47	38	42.6667	4.50925		68	73	68	69.6667	2.88675		55	83	57	65	15.6205		59.1111	16.5126				17.5	28	109	99	78.6667	44.1626		123	132	74	109.667	31.2143		87	95	52	78	22.8692		88.7778	58.7168
	18.5	34	56	22	37.3333	17.2434		69	60	46	58.3333	11.5902		69	77	67	71	5.2915		55.5556	21.4398				18.5	22	104	110	78.6667	49.1664		109	119	77	101.667	21.9393		80	92	51	74.3333	21.0792		84.8889	57.8187
	19.5	32	59	42	44.3333	13.6504		65	70	46	60.3333	12.6623		50	68	41	53	13.7477		52.5556	23.1445				19.5	19	98	68	61.6667	39.879		99	116	82	99	17		69	104	72	81.6667	19.3993		80.7778	47.4939
	20.5	30	65	35	43.3333	18.9297		56	62	41	53	10.8167		56	73	47	58.6667	13.2035		51.6667	25.4886				20.5	31	79	86	65.3333	29.9388		129	98	75	100.667	27.0986		77	89	56	74	16.7033		80	43.6997
	21.5	33	64	48	48.3333	15.5027		52	65	56	57.6667	6.65833		59	64	42	55	11.5326		53.6667	20.4369				21.5	14	66	85	55	36.756		118	109	85	104	17.0587		82	90	67	79.6667	11.6762		79.5556	42.1703
	22.5	35	61	48	48	13		51	55	53	53	2		68	84	32	61.3333	26.6333		54.1111	29.7041				22.5	21	84	89	64.6667	37.899		103	97	82	94	10.8167		78	90	69	79	10.5357		79.2222	40.7962
	23.5	23	49	47	39.6667	14.4684		43	50	49	47.3333	3.78594		62	73	35	56.6667	19.5533		47.8889	24.6171				23.5	20	78	100	66	41.328		102	96	74	90.6667	14.7422		71	100	66	79	18.3576		78.5556	47.564
	24.5	23	58	35	38.6667	17.7858		39	53	48	46.6667	7.0946		59	70	37	55.3333	16.8028		46.8889	25.4755				24.5	14	85	98	65.6667	45.2143		97	85	73	85	12		80	86	71	79	7.54983		76.5556	47.3849
	25.5	23	53	36	37.3333	15.0444		40	51	49	46.6667	5.85947		59	67	23	49.6667	23.4379		44.5556	28.4605				25.5	26	79	73	59.3333	29.023		92	82	66	80	13.1149		55	87	58	66.6667	17.673		68.6667	36.4234
	26.5	23	55	28	35.3333	17.2143		41	65	50	52	12.1244		60	90	41	63.6667	24.7049		50.3333	32.4602				26.5	19	71	90	60	36.756		118	69	75	87.3333	26.727		64	92	69	75	14.9332		74.1111	47.8365
	27.5	23	49	21	31	15.6205		58	52	59	56.3333	3.78594		57	81	48	62	17.0587		49.7778	23.4379				27.5	21	82	97	66.6667	40.2534		98	83	83	88	8.66025		67	95	70	77.3333	15.3731		77.3333	43.9507
	28.5	18	49	30	32.3333	15.6312		56	61	55	57.3333	3.21455		64	67	41	57.3333	14.2244		49	21.3776				28.5	20	72	95	62.3333	38.4231		119	73	77	89.6667	25.482		58	94	52	68	22.7156		73.3333	51.3971
	29.5	21	55	18	31.3333	20.5508		48	67	53	56	9.84886		72	78	34	61.3333	23.8607		49.5556	32.9949				29.5	12	65	110	62.3333	49.0544		98	58	46	67.3333	27.2274		79	83	53	71.6667	16.2891		67.1111	58.4209
	30.5	21	63	17	33.6667	25.482		45	53	54	50.6667	4.93288		62	67	46	58.3333	10.9697		47.5556	28.178				30.5	20	71	86	59	34.5977		121	65	55	80.3333	35.5715		81	89	46	72	22.8692		70.4444	54.6382
	31.5	30	53	24	35.6667	15.308		47	69	44	53.3333	13.6504		63	67	41	57	14		48.6667	24.8328				31.5	19	68	99	62	40.3361		85	51	63	66.3333	17.2434		58	73	39	56.6667	17.0392		61.6667	47.0602
	32.5	27	53	19	33	17.7764		47	59	43	49.6667	8.32666		60	57	36	51	13.0767		44.5556	23.5867				32.5	23	42	84	49.6667	31.2143		100	71	52	74.3333	24.173		68	87	45	66.6667	21.0317		63.5556	44.7325
	33.5	25	58	34	39	17.0587		48	48	54	50	3.4641		63	61	42	55.3333	11.5902		48.1111	20.9125				33.5	17	46	87	50	35.171		89	52	58	66.3333	19.8578		57	90	38	61.6667	26.3122		59.3333	48.2044
	34.5	28	49	30	35.6667	11.5902		34	61	52	49	13.7477		56	66	37	53	14.7309		45.8889	23.2451				34.5	15	46	71	44	28.0535		90	50	50	63.3333	23.094		73	73	44	63.3333	16.7432		56.8889	40.0083
	35.5	40	50	25	38.3333	12.5831		48	64	47	53	9.53939		65	56	46	55.6667	9.50438		49	18.43				35.5	14	57	78	49.6667	32.6241		89	41	52	60.6667	25.1462		75	73	47	65	15.6205		58.4444	44.053
	36.5	36	63	18	39	22.6495		43	58	60	53.6667	9.29157		71	38	24	44.3333	24.1316		45.6667	34.3754				36.5	19	41	75	45	28.2135		84	44	54	60.6667	20.8167		73	89	42	68	23.8956		57.8889	42.4303
	37.5	51	45	20	38.6667	16.4418		47	46	53	48.6667	3.78594		74	50	31	51.6667	21.5484		46.3333	27.3679				37.5	18	53	84	51.6667	33.0202		76	54	51	60.3333	13.6504		58	75	43	58.6667	16.0104		56.8889	39.1535
	38.5	43	59	40	47.3333	10.2144		43	48	54	48.3333	5.50757		65	51	33	49.6667	16.0416		48.4444	19.799				38.5	18	36	79	44.3333	31.3422		63	49	56	56	7		58	85	38	60.3333	23.5867		53.5556	39.8455
	39.5	43	48	16	35.6667	17.2143		35	43	60	46	12.7671		74	43	18	45	28.0535		42.2222	35.3034				39.5	16	52	53	40.3333	21.0792		96	45	52	64.3333	27.6466		73	81	51	68.3333	15.5349		57.6667	38.0789
	40.5	42	58	21	40.3333	18.5562		33	54	64	50.3333	15.8219		58	36	24	39.3333	17.2434		43.3333	29.8664				40.5	12	53	71	45.3333	30.2379		69	41	46	52	14.9332		67	81	46	64.6667	17.6163		54	38.0482
	41.5	34	50	16	33.3333	17.0098		31	46	53	43.3333	11.2398		70	39	24	44.3333	23.4592		40.3333	31.0805				41.5	17	56	79	50.6667	31.3422		101	37	61	66.3333	32.3316		60	88	37	61.6667	25.5408		59.5556	51.7687
	42.5	45	51	29	41.6667	11.3725		31	43	47	40.3333	8.32666		65	35	21	40.3333	22.4796		40.7778	26.533				42.5	18	46	72	45.3333	27.0062		71	57	43	57	14		49	75	49	57.6667	15.0111		53.3333	33.9215
	43.5	43	40	25	36	9.64365		45	40	45	43.3333	2.88675		84	34	20	46	33.6452		41.7778	35.1188				43.5	13	41	67	40.3333	27.0062		78	36	57	57	21		58	79	40	59	19.5192		52.1111	39.387
	44.5	53	38	26	39	13.5277		41	49	56	48.6667	7.50555		87	25	24	45.3333	36.0879		44.3333	39.2641				44.5	11	30	76	39	33.4215		58	34	55	49	13.0767		64	77	56	65.6667	10.5987		51.2222	37.421
	45.5	41	48	15	34.6667	17.3877		44	52	59	51.6667	7.50555		75	36	21	44	27.8747		43.4444	33.6997				45.5	16	56	68	46.6667	27.2274		71	38	64	57.6667	17.3877		50	77	38	55	19.975		53.1111	37.9825
	46.5	40	40	20	33.3333	11.547		32	56	63	50.3333	16.2583		65	45	14	41.3333	25.697		41.6667	32.5269				46.5	16	56	54	42	22.5389		67	23	54	48	22.6053		45	93	41	59.6667	28.9367		49.8889	43.0852
	47.5	56	38	21	38.3333	17.5024		39	46	59	48	10.1489		69	41	16	42	26.5141		42.7778	33.3517				47.5	14	37	67	39.3333	26.5769		56	41	51	49.3333	7.63763		63	94	41	66	26.6271		51.5556	38.3884
	48.5	59	45	11	38.3333	24.6847		47	49	66	54	10.4403		70	29	10	36.3333	30.6649		42.8889	40.7267				48.5	19	46	57	40.6667	19.5533		50	35	38	41	7.93725		76	84	60	73.3333	12.2202		51.6667	24.3858
	49.5	49	35	10	31.3333	19.7569		40	55	74	56.3333	17.0392		79	28	11	39.3333	35.3883		42.3333	43.9659				49.5	28	47	60	45	16.0935		45	37	54	45.3333	8.5049		51	71	42	54.6667	14.8436		48.3333	23.4876
	50.5	54	46	19	39.6667	18.3394		41	77	77	65	20.7846		57	46	10	37.6667	24.5832		47.4444	37.0495				50.5	21	37	69	42.3333	24.4404		45	29	42	38.6667	8.5049		62	71	38	57	17.0587		46	30.9946
	51.5	39	41	18	32.6667	12.741		42	52	87	60.3333	23.6291		67	34	19	40	24.5561		44.3333	36.3822				51.5	22	50	51	41	16.4621		42	32	51	41.6667	9.50438		57	69	46	57.3333	11.5036		46.6667	22.2186
	52.5	60	65	19	48	25.2389		35	66	78	59.6667	22.1886		68	36	8	37.3333	30.0222		48.3333	45.0629				52.5	22	51	59	44	19.4679		36	30	64	43.3333	18.1475		54	76	59	63	11.5326		50.1111	29.0057
	53.5	64	43	21	42.6667	21.5019		49	66	71	62	11.5326		53	41	15	36.3333	19.4251		47	31.1876				53.5	19	57	40	38.6667	19.0351		47	29	41	39	9.16515		66	60	56	60.6667	5.03322		46.1111	21.7179
	54.5	69	41	27	45.6667	21.3854		45	63	83	63.6667	19.0088		41	27	17	28.3333	12.0554		45.8889	31.0483				54.5	27	51	53	43.6667	14.4684		57	18	49	41.3333	20.5994		66	66	42	58	13.8564		47.6667	28.7344
	55.5	63	43	26	44	18.5203		55	64	77	65.3333	11.0604		48	33	16	32.3333	16.0104		47.2222	26.8639				55.5	26	59	53	46	17.5784		43	34	53	43.3333	9.50438		61	81	64	68.6667	10.7858		52.6667	22.7083
	56.5	61	47	35	47.6667	13.0128		58	51	71	60	10.1489		46	37	11	31.3333	18.1751		46.3333	24.5493				56.5	20	59	45	41.3333	19.7569		34	29	47	36.6667	9.29157		54	68	57	59.6667	7.37111		45.8889	23.0434
	57.5	74	56	24	51.3333	25.3246		48	57	98	67.6667	26.6521		48	34	10	30.6667	19.218		49.8889	41.4849				57.5	17	46	40	34.3333	15.308		31	26	43	33.3333	8.73689		61	43	34	46	13.7477		37.8889	22.3532
	58.5	63	47	28	46	17.5214		44	64	63	57	11.2694		54	28	14	32	20.2978		45	29.0861				58.5	14	64	46	41.3333	25.3246		30	31	73	44.6667	24.5425		46	64	49	53	9.64365		46.3333	36.5605
	59.5	72	42	25	46.3333	23.7978		49	61	83	64.3333	17.2434		51	29	14	31.3333	18.61		47.3333	34.7851				59.5	22	62	45	43	20.0749		33	37	66	45.3333	18.0093		63	49	33	48.3333	15.0111		45.5556	30.8653
	60.5	71	47	29	49	21.0713		59	61	62	60.6667	1.52753		64	28	17	36.3333	24.5832		48.6667	32.414				60.5	20	41	46	35.6667	13.7961		49	22	50	40.3333	15.885		63	63	40	55.3333	13.2791		43.7778	24.8797
	61.5	73	47	26	48.6667	23.5443		52	56	73	60.3333	11.1505		69	26	22	39	26.0576		49.3333	36.8465				61.5	20	35	33	29.3333	8.14453		35	29	38	34	4.58258		40	62	55	52.3333	11.2398		38.5556	14.6173
	62.5	86	63	31	60	27.6225		56	65	68	63	6.245		56	28	20	34.6667	18.9033		52.5556	34.049				62.5	17	48	40	35	16.0935		39	21	57	39	18		47	70	44	53.6667	14.2244		42.5556	28.0238
	63.5	72	48	28	49.3333	22.0303		50	64	57	57	7		55	31	21	35.6667	17.4738		47.3333	28.977				63.5	14	28	50	30.6667	18.1475		35	35	60	43.3333	14.4338		48	68	37	51	15.7162		41.6667	28.0119
	64.5	63	62	23	49.3333	22.8108		46	71	60	59	12.53		62	36	13	37	24.5153		48.4444	35.7538				64.5	18	52	47	39	18.3576		37	33	43	37.6667	5.03322		59	56	36	50.3333	12.5033		42.3333	22.7743
	65.5	98	78	28	68	36.0555		40	46	55	47	7.54983		60	24	19	34.3333	22.3681		49.7778	43.0968				65.5	16	40	34	30	12.49		31	27	48	35.3333	11.1505		64	57	59	60	3.60555		41.7778	17.127
	66.5	91	70	33	64.6667	29.3655		54	63	45	54	9		49	29	15	31	17.088		49.8889	35.1473				66.5	18	37	46	33.6667	14.2945		34	27	37	32.6667	5.1316		57	68	47	57.3333	10.504		41.2222	18.4662
	67.5	120	69	33	74	43.715		37	49	54	46.6667	8.73689		64	43	13	40	25.632		53.5556	51.4231				67.5	12	50	40	34	19.6977		45	22	41	36	12.2882		62	49	44	51.6667	9.29157		40.5556	25.0067
	68.5	98	65	48	70.3333	25.4231		57	69	40	55.3333	14.5717		56	34	13	34.3333	21.5019		53.3333	36.3456				68.5	12	36	36	28	13.8564		40	36	49	41.6667	6.65833		39	57	72	56	16.5227		41.8889	22.5684
	69.5	91	56	45	64	24.0208		40	64	43	49	13.0767		41	29	12	27.3333	14.5717		46.7778	30.9892				69.5	18	39	45	34	14.1774		47	17	39	34.3333	15.5349		48	52	54	51.3333	3.05505		39.8889	21.2525
	70.5	87	63	47	65.6667	20.1329		47	59	63	56.3333	8.32666		57	42	10	36.3333	24.0069		52.7778	32.4191				70.5	19	32	24	25	6.55744		39	25	50	38	12.53		36	59	56	50.3333	12.5033		37.7778	18.8768
	71.5	76	62	53	63.6667	11.5902		56	64	50	56.6667	7.02377		46	34	26	35.3333	10.0664		51.8889	16.8819				71.5	16	42	45	34.3333	15.9478		44	28	59	43.6667	15.5027		54	55	59	56	2.64575		44.6667	22.3979
	72.5	110	68	31	69.6667	39.5264		49	59	48	52	6.08276		54	35	14	34.3333	20.0083		52	44.7176				72.5	23	51	33	35.6667	14.1892		53	27	42	40.6667	13.0512		44	56	58	52.6667	7.57188		43	20.7123
	73.5	99	58	33	63.3333	33.3217		44	81	67	64	18.6815		60	46	18	41.3333	21.3854		56.2222	43.7798				73.5	18	34	43	31.6667	12.6623		35	23	44	34	10.5357		38	56	68	54	15.0997		39.8889	22.3458
	74.5	78	62	29	56.3333	24.9867		40	62	51	51	11		71	36	22	43	25.2389		50.1111	37.1797				74.5	13	35	51	33	19.0788		31	27	44	34	8.88819		44	37	48	43	5.56776		36.6667	21.7715
	75.5	81	56	24	53.6667	28.5715		45	60	56	53.6667	7.76745		66	45	12	41	27.2213		49.4444	40.2202				75.5	22	36	38	32	8.7178		43	22	39	34.6667	11.1505		47	46	55	49.3333	4.93288		38.6667	14.9889
	76.5	72	59	30	53.6667	21.5019		44	77	58	59.6667	16.563		61	38	14	37.6667	23.5018		50.3333	35.9026				76.5	19	35	40	31.3333	10.9697		45	38	52	45	7		52	58	55	55	3		43.7778	13.3542
	77.5	75	54	27	52	24.0624		47	61	51	53	7.2111		75	50	11	45.3333	32.2542		50.1111	40.8819				77.5	18	49	48	38.3333	17.6163		45	36	37	39.3333	4.93288		45	40	58	47.6667	9.29157		41.7778	20.5183
	78.5	87	66	27	60	30.4467		34	71	47	50.6667	18.7705		85	50	14	49.6667	35.5012		53.4444	50.3951				78.5	10	49	34	31	19.6723		34	20	22	25.3333	7.57188		46	43	65	51.3333	11.9304		35.8889	24.2212
	79.5	102	65	24	63.6667	39.0171		45	68	46	53	13		70	48	18	45.3333	26.1024		54	48.71				79.5	15	39	48	34	17.0587		42	25	24	30.3333	10.116		50	34	64	49.3333	15.0111		37.8889	24.873
	80.5	96	55	31	60.6667	32.8684		47	65	53	55	9.16515		63	39	23	41.6667	20.1329		52.4444	39.619				80.5	14	37	35	28.6667	12.741		50	38	39	42.3333	6.65833		46	42	57	48.3333	7.76745		39.7778	16.3401
	81.5	78	48	22	49.3333	28.0238		45	59	51	51.6667	7.02377		76	38	20	44.6667	28.589		48.5556	40.6448				81.5	14	44	49	35.6667	18.9297		44	32	29	35	7.93725		51	36	63	50	13.5277		40.2222	24.5832
	82.5	84	72	27	61	30.05		42	66	41	49.6667	14.1539		70	36	22	42.6667	24.6847		51.1111	41.3844				82.5	20	41	47	36	14.1774		39	24	29	30.6667	7.63763		31	46	60	45.6667	14.5029		37.4444	21.6718
	83.5	67	60	32	53	18.5203		56	77	42	58.3333	17.6163		68	49	25	47.3333	21.5484		52.8889	33.4315				83.5	15	36	50	33.6667	17.6163		37	32	39	36	3.60555		37	42	47	42	5		37.2222	18.6637
	84.5	63	59	16	46	26.0576		59	94	31	61.3333	31.5647		63	47	13	41	25.5343		49.4444	48.2424				84.5	18	41	30	29.6667	11.5036		43	25	36	34.6667	9.07377		36	45	58	46.3333	11.0604		36.8889	18.3576
	85.5	80	63	16	53	33.1512		49	81	45	58.3333	19.7315		68	37	17	40.6667	25.697		50.6667	46.3537				85.5	11	31	42	28	15.7162		42	38	41	40.3333	2.08167		40	36	62	46	14		38.1111	21.1503
	86.5	72	67	16	51.6667	30.9892		37	84	38	53	26.8514		67	46	15	42.6667	26.1598		49.1111	48.6381				86.5	17	39	46	34	15.1327		37	29	39	35	5.2915		35	50	66	50.3333	15.5027		39.7778	22.301
	87.5	71	55	12	46	30.5123		46	91	32	56.3333	30.8275		65	42	16	41	24.5153		47.7778	49.823				87.5	16	24	43	27.6667	13.8684		30	31	55	38.6667	14.1539		31	38	57	42	13.4536		36.1111	23.9513
	88.5	81	52	11	48	35.171		56	87	32	58.3333	27.5741		46	30	28	34.6667	9.86577		47	45.7675				88.5	18	25	19	20.6667	3.78594		38	30	44	37.3333	7.02377		42	34	68	48	17.7764		35.3333	19.485
	89.5	100	64	16	60	42.1426		33	94	35	54	34.6554		53	37	32	40.6667	10.9697		51.5556	55.6537				89.5	16	36	45	32.3333	14.8436		29	29	25	27.6667	2.3094		39	37	67	47.6667	16.773		35.8889	22.5167
