# Supplementary material for: Live imaging of the extracellular matrix with a glycan-binding fluorophore
Source: Nat Methods. 2025 Feb 6;22(5):1070–80. doi: 10.1038/s41592-024-02590-2 (PMC12074998; doi:10.1038/s41592-024-02590-2)
Supplement: Supplementary file 10 — Source Data Extended Data Figs. 1–5 and 8. [file 41592_2024_2590_MOESM10_ESM.xlsx]

## Sheet: ED_Fig1. b
		Time (h)	Cell1	Cell2	Cell3	Cell4	Cell5	Cell6	Cell7	Cell8	Cell9		Mean	SEM
	Rhobo	0	21.3866	28.9044	22.4447	33.0238	27.6701	29.9836	26.7332	23.8924	25.1982		25.7814	1.25236
		1	228.562	202.521	204.272	176.669	168.924	183.597	195.578	188.501	136.462		188.579	8.61291
		2	265.061	308.992	231.819	337.996	208.633	234.108	264.985	330.311	243.226		271.59	15.3916
		6	285.054	252.431	205.973	197.392	220.859	226.412	145.133	229.429	182.089		219.284	13.4509
	Rhobo6	0	6.18268	5.62538	6.38529	6.40839	5.55662	5.83276	7.0924	6.66295	5.9406		6.28428	0.168062
		1	7.36925	8.16524	7.01657	7.17639	8.94507	9.2786	10.4466	8.63772	10.294		8.65299	0.42651
		2	11.4671	9.33093	19.5775	8.74519	10.3198	11.4771	10.5418	10.9114	11.0236		11.4883	1.05689
		6	18.4124	13.7374	11.8212	16.7422	16.1792	16.4948	15.3087	10.8536	16.9902		14.8439	0.841533

## Sheet: ED_Fig. 1d
		Dye only	D-Glucose	D-Mannose	D-Galactose	D-Fructose	Sorbitol
	Well 1	1419.67	3747.67	3928.67	4912.67	11030.7	10643.7
	Well 2	2205.67	2531.67	4419.67	7105.67	11064.7	7916.67
	Well 3	1906.67	3241.67	3050.67	4819.67	7538.67	11070.7
	Mean	1844	3173.67	3799.67	5612.67	9878	9877
	SEM	229.052	352.672	400.425	746.983	1169.71	987.888

## Sheet: ED_Fig. 1e
	λ (nm)	Δε/ε
	700	-1.04434
	699	-1.04986
	698	-1.04242
	697	-1.04323
	696	-1.03934
	695	-1.04504
	694	-1.04151
	693	-1.03991
	692	-1.0403
	691	-1.03427
	690	-1.03798
	689	-1.04238
	688	-1.02945
	687	-1.02905
	686	-1.02963
	685	-1.02507
	684	-1.02471
	683	-1.02806
	682	-1.02591
	681	-1.0321
	680	-1.03069
	679	-1.02996
	678	-1.0348
	677	-1.03749
	676	-1.03049
	675	-1.03131
	674	-1.02648
	673	-1.02337
	672	-1.02242
	671	-1.02203
	670	-1.02271
	669	-1.0238
	668	-1.02512
	667	-1.02844
	666	-1.02721
	665	-1.03273
	664	-1.02993
	663	-1.03312
	662	-1.02803
	661	-1.03252
	660	-1.0243
	659	-1.01491
	658	-1.0136
	657	-1.01456
	656	-1.0153
	655	-1.01384
	654	-1.0173
	653	-1.01845
	652	-1.02296
	651	-1.00859
	650	-1.00753
	649	-1.00751
	648	-1.00349
	647	-1.00275
	646	-1.00034
	645	-1.00088
	644	-1.00284
	643	-1.00213
	642	-0.998415
	641	-1.00111
	640	-1.01688
	639	-1.01093
	638	-1.00075
	637	-0.996493
	636	-1.00299
	635	-0.995231
	634	-0.995314
	633	-1.00036
	632	-0.998547
	631	-0.996024
	630	-1.00619
	629	-1.00382
	628	-1.00242
	627	-1.00096
	626	-0.997723
	625	-0.996046
	624	-0.999339
	623	-1.00359
	622	-1.00068
	621	-1.00193
	620	-1.00123
	619	-1.00845
	618	-0.998748
	617	-1.00155
	616	-0.992199
	615	-0.997379
	614	-0.995044
	613	-0.993469
	612	-0.999728
	611	-0.993686
	610	-1.0074
	609	-1.0004
	608	-1.00326
	607	-1.00348
	606	-0.996983
	605	-0.992937
	604	-0.988072
	603	-0.983717
	602	-0.981423
	601	-0.980978
	600	-0.974013
	599	-0.969027
	598	-0.961806
	597	-0.958229
	596	-0.940067
	595	-0.925797
	594	-0.922195
	593	-0.907213
	592	-0.885388
	591	-0.873528
	590	-0.861464
	589	-0.842638
	588	-0.822875
	587	-0.800767
	586	-0.771901
	585	-0.740904
	584	-0.712557
	583	-0.68386
	582	-0.64949
	581	-0.614968
	580	-0.575868
	579	-0.535013
	578	-0.484537
	577	-0.437821
	576	-0.384025
	575	-0.330036
	574	-0.268411
	573	-0.206058
	572	-0.137719
	571	-0.0626026
	570	0.0162116
	569	0.102157
	568	0.193831
	567	0.293286
	566	0.39859
	565	0.510207
	564	0.624838
	563	0.745444
	562	0.871079
	561	1.00251
	560	1.14048
	559	1.27579
	558	1.41311
	557	1.5458
	556	1.67583
	555	1.80276
	554	1.92386
	553	2.0379
	552	2.13374
	551	2.21659
	550	2.27355
	549	2.31374
	548	2.33105
	547	2.32995
	546	2.3032
	545	2.25516
	544	2.18849
	543	2.10436
	542	2.00468
	541	1.89503
	540	1.77605
	539	1.6498
	538	1.52147
	537	1.39181
	536	1.26223
	535	1.13672
	534	1.01594
	533	0.901144
	532	0.793689
	531	0.692253
	530	0.595378
	529	0.503227
	528	0.419404
	527	0.342574
	526	0.271633
	525	0.207302
	524	0.14887
	523	0.0963102
	522	0.0501859
	521	0.00914
	520	-0.02681
	519	-0.0575651
	518	-0.0835048
	517	-0.105095
	516	-0.122309
	515	-0.135559
	514	-0.144667
	513	-0.149957
	512	-0.152581
	511	-0.151747
	510	-0.148827
	509	-0.14345
	508	-0.135607
	507	-0.125246
	506	-0.114688
	505	-0.103411
	504	-0.0923082
	503	-0.081741
	502	-0.0720968
	501	-0.0649147
	500	-0.0583788
	499	-0.0549607
	498	-0.0534412
	497	-0.0544454
	496	-0.0582106
	495	-0.0645873
	494	-0.0736234
	493	-0.0846719
	492	-0.097611
	491	-0.111648
	490	-0.127003
	489	-0.142168
	488	-0.159933
	487	-0.177337
	486	-0.194525
	485	-0.212023
	484	-0.228426
	483	-0.243966
	482	-0.258214
	481	-0.272511
	480	-0.283761
	479	-0.294324
	478	-0.303421
	477	-0.310232
	476	-0.316341
	475	-0.321202
	474	-0.325555
	473	-0.328976
	472	-0.330948
	471	-0.331924
	470	-0.334138
	469	-0.333911
	468	-0.33663
	467	-0.338768
	466	-0.34308
	465	-0.345554
	464	-0.349051
	463	-0.354891
	462	-0.361276
	461	-0.36908
	460	-0.377041
	459	-0.385927
	458	-0.396518
	457	-0.407833
	456	-0.421152
	455	-0.434371
	454	-0.44594
	453	-0.457949
	452	-0.469179
	451	-0.482928
	450	-0.497422
	449	-0.508961
	448	-0.519969
	447	-0.53004
	446	-0.541563
	445	-0.549156
	444	-0.556683
	443	-0.566194
	442	-0.575109
	441	-0.578128
	440	-0.580871
	439	-0.586436
	438	-0.590857
	437	-0.590179
	436	-0.591962
	435	-0.592234
	434	-0.593196
	433	-0.589298
	432	-0.584866
	431	-0.580341
	430	-0.573625
	429	-0.566567
	428	-0.557766
	427	-0.551633
	426	-0.537836
	425	-0.526861
	424	-0.518345
	423	-0.500372
	422	-0.484816
	421	-0.469019
	420	-0.450286
	419	-0.436599
	418	-0.416185
	417	-0.400828
	416	-0.384012
	415	-0.367499
	414	-0.353909
	413	-0.341112
	412	-0.323048
	411	-0.313775
	410	-0.300118
	409	-0.292388
	408	-0.281303
	407	-0.271909
	406	-0.262816
	405	-0.254068
	404	-0.247834
	403	-0.243921
	402	-0.239974
	401	-0.235618
	400	-0.230893
	399	-0.230972
	398	-0.224201
	397	-0.22348
	396	-0.218947
	395	-0.219473
	394	-0.213987
	393	-0.211736
	392	-0.211138
	391	-0.208407
	390	-0.205456
	389	-0.205323
	388	-0.204091
	387	-0.202998
	386	-0.203391
	385	-0.201038
	384	-0.203334
	383	-0.205319
	382	-0.20818
	381	-0.209298
	380	-0.211147
	379	-0.211069
	378	-0.212244
	377	-0.215004
	376	-0.215418
	375	-0.216685
	374	-0.21077
	373	-0.206598
	372	-0.201372
	371	-0.195282
	370	-0.183787
	369	-0.175285
	368	-0.159191
	367	-0.143715
	366	-0.122777
	365	-0.103765
	364	-0.0820074
	363	-0.0603684
	362	-0.0363044
	361	-0.0171949
	360	-0.000292499
	359	0.019367
	358	0.0368381
	357	0.0482646
	356	0.0567984
	355	0.0691003
	354	0.0731154
	353	0.0741201
	352	0.0724287
	351	0.064656
	350	0.0578135
	349	0.0340765
	348	0.0167506
	347	-0.00200255
	346	-0.016648
	345	-0.03473
	344	-0.0560417
	343	-0.0659966
	342	-0.0809355
	341	-0.0902039
	340	-0.0907098
	339	-0.0897813
	338	-0.0917401
	337	-0.0899748
	336	-0.0848904
	335	-0.0800761
	334	-0.0718178
	333	-0.0683517
	332	-0.059255
	331	-0.0534201
	330	-0.0416817
	329	-0.0324638
	328	-0.0232781
	327	-0.00758064
	326	0.0134683
	325	0.0387998
	324	0.0636019
	323	0.0935585
	322	0.124502
	321	0.157389
	320	0.19359
	319	0.224135
	318	0.257143
	317	0.280671
	316	0.307911
	315	0.336144
	314	0.354082
	313	0.368804
	312	0.380467
	311	0.383497
	310	0.382624
	309	0.374826
	308	0.356468
	307	0.336468
	306	0.315226
	305	0.290982
	304	0.267565
	303	0.242966
	302	0.22272
	301	0.204161
	300	0.189793

## Sheet: ED_Fig. 1f-g
		Emission normalized at 561 nm excitation		Emission normalized at 488 nm excitation
	λ (nm)	+2 M Sorbitol	PBS	+2 M Sorbitol	PBS
	501.94	0	0.000943097	0	0.0023445
	502.98	0.000242935	0.00134806	0.000242935	0.00335122
	504.02	0.000546612	0.00188066	0.000546612	0.00467524
	505.07	0.000918335	0.00254978	0.000918335	0.00633863
	505.97	0.0011833	0.00333105	0.0011833	0.00828084
	507.01	0.00170629	0.00425748	0.00170629	0.0105839
	508.05	0.00212464	0.00529651	0.00212464	0.0131669
	508.95	0.00279109	0.00663571	0.00279109	0.0164961
	510	0.00353551	0.00836437	0.00353551	0.0207935
	511.04	0.00456775	0.010225	0.00456775	0.0254189
	511.94	0.00547384	0.0123665	0.00547384	0.0307426
	512.98	0.006614	0.0149593	0.006614	0.0371883
	514.02	0.00810729	0.01828	0.00810729	0.0454432
	515.07	0.00986248	0.0220118	0.00986248	0.0547204
	515.97	0.0116999	0.0260846	0.0116999	0.0648452
	517.01	0.0138434	0.0307244	0.0138434	0.0763795
	518.05	0.016445	0.0360132	0.016445	0.0895274
	518.95	0.0196538	0.042409	0.0196538	0.105427
	520	0.0234063	0.0496994	0.0234063	0.123551
	521.02	0.0277932	0.057907	0.0277932	0.143954
	522.05	0.0324238	0.0662468	0.0324238	0.164687
	522.94	0.0379149	0.075668	0.0379149	0.188107
	523.97	0.0450632	0.0874053	0.0450632	0.217286
	525	0.0535671	0.100001	0.0535671	0.248599
	526.02	0.0627177	0.112966	0.0627177	0.280829
	527.05	0.0719639	0.125438	0.0719639	0.311833
	527.94	0.0827741	0.139533	0.0827741	0.346872
	528.97	0.0962471	0.155234	0.0962471	0.385904
	530	0.111295	0.171589	0.111295	0.426563
	531.04	0.126123	0.186463	0.126123	0.46354
	531.94	0.141832	0.201357	0.141832	0.500566
	532.98	0.161679	0.218138	0.161679	0.542282
	534.02	0.185349	0.23648	0.185349	0.58788
	535.07	0.209136	0.25248	0.209136	0.627653
	535.97	0.234086	0.267243	0.234086	0.664354
	537.01	0.263685	0.282924	0.263685	0.703336
	538.05	0.296009	0.299003	0.296009	0.743309
	538.95	0.329262	0.313673	0.329262	0.779777
	540	0.3637	0.326825	0.3637	0.812473
	541.02	0.401141	0.339643	0.401141	0.844337
	542.05	0.440368	0.349328	0.440368	0.868414
	542.94	0.484996	0.358786	0.484996	0.891927
	543.97	0.529637	0.365955	0.529637	0.909747
	545	0.572089	0.371833	0.572089	0.92436
	546.02	0.614484	0.375242	0.614484	0.932835
	547.05	0.657561	0.377466	0.657561	0.938365
	547.94	0.701168	0.377457	0.701168	0.938341
	548.97	0.743113	0.37636	0.743113	0.935614
	550	0.784918	0.374006	0.784918	0.929763
	551.04	0.819257	0.370481	0.819257	0.920999
	551.94	0.852184	0.365577	0.852184	0.908808
	552.98	0.883422	0.359502	0.883422	0.893706
	554.02	0.914846	0.352516	0.914846	0.87634
	555.07	0.939692	0.345526	0.939692	0.858964
	555.97	0.96106	0.337301	0.96106	0.838516
	557.01	0.976674	0.327238	0.976674	0.813499
	558.05	0.988251	0.317815	0.988251	0.790075
	558.95	0.995196	0.309332	0.995196	0.768985
	560	0.999453	0.30117	0.999453	0.748696
	561.02	1	0.291233	1	0.723992
	562.05	0.995911	0.280706	0.995911	0.697823
	562.94	0.990284	0.270283	0.990284	0.671913
	563.97	0.979607	0.260209	0.979607	0.646869
	565	0.965716	0.25056	0.965716	0.622883
	566.02	0.947461	0.240477	0.947461	0.597817
	567.05	0.929262	0.231061	0.929262	0.574408
	567.94	0.90943	0.221891	0.90943	0.551612
	568.97	0.886892	0.213186	0.886892	0.529972
	570	0.861508	0.20391	0.861508	0.506912
	571.02	0.833452	0.194955	0.833452	0.484649
	572.05	0.808369	0.187425	0.808369	0.46593
	572.94	0.784242	0.180777	0.784242	0.449404
	573.97	0.760174	0.173913	0.760174	0.432341
	575	0.731199	0.166551	0.731199	0.41404
	576.02	0.6992	0.159528	0.6992	0.396579
	577.05	0.671341	0.153512	0.671341	0.381625
	577.94	0.647748	0.148387	0.647748	0.368883
	578.97	0.624491	0.143614	0.624491	0.357019
	580	0.598376	0.138556	0.598376	0.344444
	581.01	0.573639	0.133275	0.573639	0.331316
	582.02	0.549743	0.128533	0.549743	0.319529
	583.04	0.526545	0.124292	0.526545	0.308984
	584.05	0.503723	0.120424	0.503723	0.299368
	585.07	0.484006	0.116726	0.484006	0.290176
	585.94	0.466313	0.113406	0.466313	0.281923
	586.95	0.450418	0.110219	0.450418	0.274
	587.97	0.433415	0.106785	0.433415	0.265463
	588.98	0.415942	0.103357	0.415942	0.256941
	590	0.397366	0.0997445	0.397366	0.24796
	591.02	0.381015	0.0965416	0.381015	0.239998
	592.05	0.368064	0.0939016	0.368064	0.233435
	592.94	0.356623	0.0914963	0.356623	0.227456
	593.97	0.344398	0.088714	0.344398	0.220539
	595	0.331396	0.0854836	0.331396	0.212509
	596.02	0.319702	0.0825987	0.319702	0.205337
	597.05	0.310285	0.0800108	0.310285	0.198903
	597.94	0.301412	0.0776677	0.301412	0.193079
	598.97	0.291915	0.0752373	0.291915	0.187037
	600	0.283326	0.0728459	0.283326	0.181092
	601.01	0.274951	0.0702533	0.274951	0.174647
	602.02	0.26664	0.0676458	0.26664	0.168164
	603.04	0.258511	0.0650445	0.258511	0.161698
	604.05	0.251538	0.0626882	0.251538	0.15584
	605.07	0.245165	0.0606686	0.245165	0.150819
	605.94	0.238787	0.058809	0.238787	0.146197
	606.95	0.231912	0.0566337	0.231912	0.140789
	607.97	0.224811	0.0542025	0.224811	0.134745
	608.98	0.217824	0.0519307	0.217824	0.129097
	610	0.210972	0.0499858	0.210972	0.124263
	611.02	0.20443	0.0481032	0.20443	0.119583
	612.05	0.19869	0.0461658	0.19869	0.114766
	612.94	0.19277	0.0443164	0.19277	0.110169
	613.97	0.186536	0.0426039	0.186536	0.105911
	615	0.180613	0.0408863	0.180613	0.101642
	616.02	0.174505	0.0390793	0.174505	0.0971496
	617.05	0.168779	0.0373681	0.168779	0.0928955
	617.94	0.163051	0.035692	0.163051	0.0887287
	618.97	0.157999	0.0341768	0.157999	0.0849621
	620	0.1527	0.0327079	0.1527	0.0813104
	621.01	0.147265	0.0313231	0.147265	0.0778678
	622.02	0.141082	0.0298209	0.141082	0.0741335
	623.04	0.134851	0.0283939	0.134851	0.070586
	624.05	0.129365	0.0270474	0.129365	0.0672386
	625.07	0.124618	0.0259002	0.124618	0.0643867
	625.94	0.120389	0.0247446	0.120389	0.061514
	626.95	0.115612	0.0236871	0.115612	0.0588851
	627.97	0.110402	0.0227066	0.110402	0.0564476
	628.98	0.105757	0.0216751	0.105757	0.0538834
	630	0.101553	0.0205726	0.101553	0.0511426
	631	0.0973505	0.0195714	0.0973505	0.0486538
	632	0.0928997	0.0186799	0.0928997	0.0464375
	633	0.0890145	0.0177961	0.0890145	0.0442403
	634	0.0846391	0.0169765	0.0846391	0.0422028
	635	0.0808069	0.0163235	0.0808069	0.0405794
	636	0.0775664	0.0155839	0.0775664	0.0387408
	637	0.0744298	0.0149666	0.0744298	0.0372063
	638	0.0707868	0.0143093	0.0707868	0.0355723
	639	0.0671719	0.013759	0.0671719	0.0342043
	640	0.0644985	0.013015	0.0644985	0.0323546
	641.01	0.0616149	0.0123963	0.0616149	0.0308166
	642.02	0.0586403	0.0118246	0.0586403	0.0293954
	643.04	0.055787	0.0114098	0.055787	0.0283643
	644.05	0.0534772	0.0109347	0.0534772	0.0271832
	645.07	0.0511033	0.0104711	0.0511033	0.0260308
	645.94	0.0486186	0.00995017	0.0486186	0.0247357
	646.95	0.0465599	0.00949887	0.0465599	0.0236138
	647.97	0.0446005	0.00903541	0.0446005	0.0224616
	648.98	0.0426475	0.00864118	0.0426475	0.0214816
	650	0.040698	0.00821654	0.040698	0.020426
	651	0.0388462	0.00786986	0.0388462	0.0195641
	652	0.0375604	0.0075292	0.0375604	0.0187173
	653	0.0359151	0.00724907	0.0359151	0.0180209
	654	0.0343419	0.00686545	0.0343419	0.0170672
	655	0.0324234	0.00652688	0.0324234	0.0162256
	656	0.0309931	0.00624066	0.0309931	0.015514
	657	0.0295892	0.00599648	0.0295892	0.014907
	658	0.0284223	0.00570037	0.0284223	0.0141709
	659	0.0274121	0.00540833	0.0274121	0.0134449
	660	0.0262228	0.00512842	0.0262228	0.012749
	661	0.0250872	0.0048887	0.0250872	0.0121531
	662	0.0239251	0.0046951	0.0239251	0.0116718
	663	0.0230871	0.00446518	0.0230871	0.0111002
	664	0.0222035	0.00420153	0.0222035	0.0104448
	665	0.0214338	0.00394897	0.0214338	0.00981696
	666	0.0206585	0.00377429	0.0206585	0.00938272
	667	0.0198238	0.00359762	0.0198238	0.00894353
	668	0.0188988	0.00340008	0.0188988	0.00845245
	669	0.0180169	0.00315233	0.0180169	0.00783656
	670	0.0172727	0.00295365	0.0172727	0.00734266
	671	0.0165868	0.00277434	0.0165868	0.0068969
	672	0.0158835	0.00259642	0.0158835	0.00645459
	673	0.0152028	0.00241537	0.0152028	0.00600452
	674	0.0146328	0.00223095	0.0146328	0.00554606
	675	0.014045	0.00211243	0.014045	0.00525142
	676	0.0135564	0.00198559	0.0135564	0.00493609
	677	0.0129345	0.00188027	0.0129345	0.00467426
	678	0.012273	0.00170824	0.012273	0.00424661
	679	0.0116675	0.00158129	0.0116675	0.00393103
	680	0.0113732	0.00142765	0.0113732	0.00354907
	681	0.0109811	0.00132932	0.0109811	0.00330464
	682	0.0105173	0.0011769	0.0105173	0.00292573
	683	0.0100229	0.00109833	0.0100229	0.00273041
	684	0.00966975	0.00102069	0.00966975	0.00253739
	685	0.00924071	0.000929774	0.00924071	0.00231138
	686	0.00876713	0.00081058	0.00876713	0.00201507
	687	0.00822893	0.000696132	0.00822893	0.00173055
	688	0.0079041	0.000613844	0.0079041	0.00152599
	689	0.00767429	0.000531771	0.00767429	0.00132196
	690	0.00742068	0.000470173	0.00742068	0.00116883
	691	0.00709674	0.000378344	0.00709674	0.000940546
	692	0.00675722	0.000331088	0.00675722	0.00082307
	693	0.00653318	0.000309275	0.00653318	0.000768845
	694	0.0062963	0.000228331	0.0062963	0.00056762
	695	0.00594556	0.000141702	0.00594556	0.000352264
	696	0.00556706	8.72482e-05	0.00556706	0.000216895
	697	0.00531803	4.54554e-05	0.00531803	0.000113
	698	0.00523646	0	0.00523646	0

## Sheet: ED_Fig. 1h
	Contrast at 488 nm excitation			Contrast at 561 nm excitation
	λ (nm)	ΔF/F		λ (nm)	ΔF/F
	501.94	-0.698104		572.05	7.53951
	502.98	-0.71209		572.94	7.41512
	504.02	-0.727194		573.97	7.35362
	505.07	-0.741669		575	7.2702
	505.97	-0.764349		576.02	7.17498
	507.01	-0.772651		577.05	6.98257
	508.05	-0.786979		577.94	6.80294
	508.95	-0.795419		578.97	6.65905
	510	-0.806682		580	6.51191
	511.04	-0.809035		581.01	6.37443
	511.94	-0.817361		582.02	6.22003
	512.98	-0.823772		583.04	6.08138
	514.02	-0.829037		584.05	5.95
	515.07	-0.832167		585.07	5.82455
	515.97	-0.835526		585.94	5.66453
	517.01	-0.837832		586.95	5.51361
	518.05	-0.838428		587.97	5.41904
	518.95	-0.838503		588.98	5.36241
	520	-0.837975		590	5.30382
	521.02	-0.836662		591.02	5.17006
	522.05	-0.834837		592.05	5.04051
	522.94	-0.83217		592.94	4.95344
	523.97	-0.828529		593.97	4.89933
	525	-0.822931		595	4.8002
	526.02	-0.817341		596.02	4.72943
	527.05	-0.811918		597.05	4.6767
	527.94	-0.806123		597.94	4.58864
	528.97	-0.797967		598.97	4.5834
	530	-0.789166		600	4.54435
	531.04	-0.78054		601.01	4.46811
	531.94	-0.771808		602.02	4.42104
	532.98	-0.760253		603.04	4.50485
	534.02	-0.746821		604.05	4.52827
	535.07	-0.732723		605.07	4.41144
	535.97	-0.717621		605.94	4.36865
	537.01	-0.699803		606.95	4.39093
	538.05	-0.681355		607.97	4.43646
	538.95	-0.662337		608.98	4.36175
	540	-0.642212		610	4.29704
	541.02	-0.620444		611.02	4.28188
	542.05	-0.595053		612.05	4.39808
	542.94	-0.565946		612.94	4.42786
	543.97	-0.535442		613.97	4.37281
	545	-0.506279		615	4.38694
	546.02	-0.47465		616.02	4.44711
	547.05	-0.441272		617.05	4.38753
	547.94	-0.404351		617.94	4.28351
	548.97	-0.367019		618.97	4.24193
	550	-0.327347		620	4.18608
	551.04	-0.291369		621.01	4.11471
	551.94	-0.25314		622.02	4.14963
	552.98	-0.212831		623.04	4.18777
	554.02	-0.168843		624.05	4.15221
	555.07	-0.129155		625.07	4.05958
	555.97	-0.0878066		625.94	3.95823
	557.01	-0.044676		626.95	3.86457
	558.05	-0.00488812		627.97	3.82323
	558.95	0.0294094		628.98	3.765
	560	0.0616494		630	3.6319
	561.02	0.0982495		631	3.53183
	562.05	0.134524		632	3.54244
	562.94	0.171342		633	3.53726
	563.97	0.203297		634	3.41961
	565	0.231631		635	3.3726
	566.02	0.2587		636	3.32137
	567.05	0.284508		637	3.24083
	567.94	0.308703		638	3.14916
	568.97	0.32804		639	3.09472
	570	0.348311		640	3.03183
	571.02	0.363906		641.01	2.9349
	572.05	0.375627		642.02	2.90507
	572.94	0.383293		643.04	2.82567
	573.97	0.393358		644.05	2.81913
	575	0.399038		645.07	2.84772
	576.02	0.396278		645.94	2.75688
	577.05	0.392775		646.95	2.66323
	577.94	0.389881		647.97	2.5936
	578.97	0.384158		648.98	2.73749
	580	0.374315		650	2.62312
	581.01	0.369257		651	2.50321
	582.02	0.360218		652	2.3816
	583.04	0.346921		653	2.39354
	584.05	0.329608		654	2.36172
	585.07	0.317689		655	2.34253
	585.94	0.306362		656	2.2975
	586.95	0.297982		657	2.20525
	587.97	0.288768		658	2.1497
	588.98	0.277447		659	2.23024
	590	0.264167		660	2.31089
	591.02	0.251968		661	2.3376
	592.05	0.243066		662	2.25931
	592.94	0.235749		663	2.21652
	593.97	0.230379		664	2.19858
	595	0.2281		665	2.16689
	596.02	0.2256		666	2.14535
	597.05	0.22742		667	2.05145
	597.94	0.227768		668	2.02708
	598.97	0.22693		669	2.01981
	600	0.2293		670	2.03424
	601.01	0.236216		671	1.98212
	602.02	0.244215		672	1.95202
	603.04	0.253594		673	2.17294
	604.05	0.264686		674	2.22694
	605.07	0.272823		675	2.14325
	605.94	0.278093		676	1.88689
	606.95	0.287899		677	1.85024
	607.97	0.303103		678	1.79796
	608.98	0.31645		679	1.90708
	610	0.323413		680	1.97853
	611.02	0.331255		681	2.01156
	612.05	0.346608		682	1.98824
	612.94	0.359398		683	1.98843
	613.97	0.366757		684	1.89233
	615	0.377199		685	1.73132
	616.02	0.39011		686	1.81609
	617.05	0.403907		687	1.85182
	617.94	0.417621		688	1.84151
	618.97	0.432241		689	1.59756
	620	0.443912		690	1.65548
	621.01	0.451601		691	1.68796
	622.02	0.457783		692	2.04095
	623.04	0.460437		693	1.9928
	624.05	0.467561		694	1.74608
	625.07	0.473315		695	1.54346
	625.94	0.486307		696	1.49825
	626.95	0.487811		697	1.64598
	627.97	0.479099		698	1.59926
	628.98	0.480572
	630	0.493208
	631	0.500021
	632	0.495559
	633	0.499366
	634	0.490021
	635	0.475842
	636	0.478793
	637	0.473189
	638	0.460716
	639	0.437822
	640	0.452092
	641.01	0.45017
	642.02	0.440949
	643.04	0.416886
	644.05	0.411531
	645.07	0.402771
	645.94	0.397089
	646.95	0.394408
	647.97	0.396
	648.98	0.388676
	650	0.385078
	651	0.37328
	652	0.379172
	653	0.36353
	654	0.365612
	655	0.347218
	656	0.33809
	657	0.322228
	658	0.324483
	659	0.333137
	660	0.331894
	661	0.325147
	662	0.307262
	663	0.312284
	664	0.322639
	665	0.337726
	666	0.335004
	667	0.329079
	668	0.322487
	669	0.331452
	670	0.336823
	671	0.341072
	672	0.343987
	673	0.349844
	674	0.366142
	675	0.359324
	676	0.363427
	677	0.348273
	678	0.353831
	679	0.347204
	680	0.381881
	681	0.385057
	682	0.405844
	683	0.38929
	684	0.387357
	685	0.383135
	686	0.388021
	687	0.382487
	688	0.386389
	689	0.403423
	690	0.405624
	691	0.41705
	692	0.397491
	693	0.378008
	694	0.395361
	695	0.399591
	696	0.375813
	697	0.363766
	698	0.383468

## Sheet: ED_Fig. 1i
		2P excitation
	λ (nm)	RhodamineB	Rhobo6
			+1M Galactose	Buffer
	730	36604.5	25052.2	13304
	740	37670.9	17866.2	14668.9
	750	32755.4	27672.1	14168.9
	760	32755.4	27672.1	14168.9
	770	53640.3	44390.6	18176.2
	780	97184.2	50860.5	27422.6
	790	120396	58817.5	33065.7
	800	136235	63276.3	34448.5
	810	141393	57005.1	31413
	820	158773	50920.9	28019.4
	830	172920	41746.5	22894.9
	840	160396	30410	16464.3
	850	121401	18696.4	10242.7
	860	85661	11925.4	6517.48
	870	53010.7	7808.64	4403.81
	880	31050.7	5660.59	3402.61
	890	17376.9	4969.48	3244.12
	900	7608.26	3886.68	2613.34
	910	5624.58	4525.47	3066.71
	920	6512.41	5802.27	3862.78
	930	8218.39	6961.92	4589.14
	940	10394.1	8332.8	5559.84
	950	12927.2	10335.4	6804
	960	15489.8	13036.8	8446.04
	970	19194.6	15926.4	9810.72
	980	23862.1	17485.4	10212.5
	990	30503.6	17374.6	9610
	1000	41122.6	17579.5	9434.88
	1010	48387.5	16423.5	8639.15
	1020	51903.7	15127	8484.01
	1030	47104.5	13930.9	8150.37
	1040	35849.1	12718.4	7526.93
	1050	26871.7	11409.2	6565.23
	1060	21712.8	9771.92	5321.25
	1070	21118.5	8374.68	4094.65
	1080	20145.8	7009.89	2315.34
	1090	18785.8	4724.67	1412.96
	1100	20372.7	3804.34	988.527
	1110	15491.9	1820.15	481.129
	1120	14547.7	2239.83	528.487
	1130	8007.06	739.956	232.998
	1140	5494.51	434.046	161.44
	1150	2882.93	306.556	107.816
	1160	1547.41	141.562	80.3513
	1170	789.671	93.0292	64.8593
	1180	311.147	52.9862	53.1219
	1190	193.305	44.107	48.1944
	1200	164.139	41.0378	46.3665
	1210	101.653	36.4055	41.5636
	1220	91.5942	33.7564	40.9466
	1230	63.1027	30.0271	38.8456
	1240	55.7205	27.9673	39.7257
	1250	46.8227	27.2986	38.9502

## Sheet: ED_Fig. 1j
		Normalized emission
	pH level	pH 6					pH 7					pH 8
	[Sorbitol] (mM)	0	1	10	100	1000	0	1	10	100	1000	0	1	10	100	1000
	λ (nm)
	500	0	0	0	0	0	0	0	0	0	0	0	0	0	0	0
	502	0.000932392	0.000710055	0.000955894	0.000708228	0.000486656	0.000729154	0.000926784	0.000610543	0.000623855	0.000571924	0.00115589	0.000778618	0.000303361	0.000168839	0.000300645
	504	0.0026107	0.00255814	0.00250782	0.00198649	0.0010675	0.00236975	0.0025715	0.00204096	0.00142883	0.000848026	0.00287068	0.0019804	0.00111232	0.000928615	0.000714031
	506	0.00482979	0.00488284	0.00477947	0.0033684	0.00200942	0.00443803	0.00476445	0.00401214	0.00241492	0.00179466	0.00520787	0.00389309	0.00216398	0.00148578	0.00122137
	508	0.0086899	0.00844284	0.00831065	0.00625313	0.00353218	0.00824505	0.00848464	0.00652409	0.00362239	0.00262296	0.00884068	0.00673674	0.00368078	0.00244817	0.00227362
	510	0.0133332	0.0131603	0.0125053	0.00953516	0.00499215	0.0127392	0.0125312	0.0105013	0.00595681	0.00388514	0.0134134	0.0105283	0.00533916	0.00347808	0.0032883
	512	0.0210441	0.0215351	0.0209172	0.0150801	0.00863422	0.0201709	0.0202457	0.0166417	0.0087541	0.00575869	0.0215047	0.0170958	0.0087368	0.00550415	0.00460362
	514	0.0312258	0.0313786	0.0298914	0.0223524	0.0128257	0.0295798	0.0302184	0.0242124	0.0122759	0.0082436	0.0310313	0.0243064	0.0125592	0.00769906	0.00683966
	516	0.0463492	0.047418	0.045568	0.0329412	0.0188854	0.0453548	0.0466133	0.0361442	0.0190578	0.0120499	0.0474424	0.0374245	0.0190106	0.01192	0.0103534
	518	0.0673001	0.068175	0.0652032	0.0472785	0.0275039	0.0629316	0.0652926	0.0514601	0.0263629	0.016783	0.0667878	0.0514565	0.0263722	0.0157189	0.0140927
	520	0.0963627	0.0947874	0.0913497	0.0660379	0.0389482	0.0919716	0.0922476	0.0720092	0.0371697	0.0234686	0.0940846	0.074595	0.0379404	0.0231816	0.0198237
	522	0.131057	0.129142	0.124705	0.0903249	0.0540659	0.124237	0.126956	0.0987684	0.0516794	0.0338027	0.128088	0.0993754	0.052259	0.0313365	0.0281478
	524	0.179122	0.17371	0.16673	0.126496	0.0755887	0.1684	0.173922	0.133395	0.0727295	0.0472725	0.175454	0.135818	0.0720989	0.0447086	0.0393281
	526	0.227979	0.228297	0.21944	0.162581	0.101193	0.219679	0.222115	0.176342	0.0943833	0.0639372	0.22324	0.177796	0.0958419	0.060934	0.0532141
	528	0.299466	0.29298	0.281944	0.217029	0.136546	0.284707	0.291323	0.22864	0.129601	0.0890033	0.29488	0.231267	0.128443	0.0818701	0.0745974
	530	0.373619	0.374024	0.352984	0.275898	0.179655	0.3554	0.365975	0.286083	0.168501	0.119867	0.366672	0.287733	0.165959	0.11064	0.0981604
	532	0.458056	0.457032	0.438126	0.347394	0.234553	0.44416	0.447715	0.367617	0.219959	0.159764	0.448626	0.364072	0.218339	0.148798	0.13343
	534	0.54061	0.538591	0.518803	0.41604	0.291083	0.524346	0.531713	0.436137	0.274537	0.202264	0.526465	0.441274	0.271933	0.193557	0.17101
	536	0.636442	0.630519	0.616417	0.498126	0.365997	0.616241	0.622029	0.524335	0.341732	0.261606	0.623293	0.518018	0.340978	0.250996	0.223623
	538	0.718968	0.719198	0.690841	0.586378	0.436797	0.700815	0.704317	0.599606	0.416856	0.324084	0.703329	0.599299	0.41245	0.306865	0.281572
	540	0.806613	0.794502	0.77568	0.670432	0.530455	0.787515	0.796108	0.686408	0.504216	0.399598	0.789196	0.686674	0.498807	0.381019	0.359176
	542	0.869726	0.868261	0.842221	0.746627	0.610455	0.85595	0.855539	0.763859	0.585599	0.483099	0.855196	0.762014	0.577782	0.461977	0.430391
	544	0.928355	0.928236	0.910911	0.828229	0.699545	0.921335	0.919017	0.841241	0.675092	0.572062	0.912076	0.837099	0.66517	0.551783	0.521073
	546	0.96718	0.964468	0.952644	0.885544	0.774349	0.958088	0.961062	0.89312	0.749854	0.650673	0.954615	0.889978	0.738584	0.630935	0.602379
	548	0.986956	0.986159	0.97752	0.93106	0.848807	0.981603	0.97858	0.934253	0.828983	0.7422	0.97988	0.93094	0.815536	0.717802	0.692816
	550	0.988504	0.99002	0.983311	0.956712	0.902041	0.988866	0.986333	0.962146	0.883742	0.811127	0.982992	0.958175	0.87186	0.792666	0.768316
	552	1	1	1	1	0.967049	1	1	1	0.9547	0.900663	1	1	0.950997	0.888786	0.86843
	554	0.975133	0.976354	0.973865	0.998774	0.993218	0.97694	0.980694	0.996633	0.983599	0.946634	0.986129	0.991181	0.983902	0.940923	0.921532
	556	0.933092	0.9295	0.941004	0.978304	1	0.93716	0.942317	0.977619	0.999839	0.982586	0.950538	0.976083	0.999899	0.975552	0.964655
	558	0.888654	0.888132	0.895853	0.948679	0.988697	0.896096	0.897101	0.945749	1	0.997436	0.913346	0.951895	1	0.996167	0.984987
	560	0.825512	0.832913	0.841175	0.906842	0.969812	0.843007	0.8437	0.905924	0.982894	1	0.868901	0.911525	0.983639	1	1
	562	0.779359	0.782723	0.793842	0.863088	0.946217	0.790256	0.79787	0.865035	0.966312	0.991737	0.824304	0.874659	0.966752	0.994006	0.998065
	564	0.732245	0.731901	0.747622	0.818866	0.911711	0.738717	0.742432	0.821983	0.936749	0.969136	0.781358	0.839368	0.94042	0.98163	0.979575
	566	0.67577	0.678579	0.694406	0.769601	0.864396	0.684444	0.695388	0.763894	0.896802	0.93553	0.73967	0.793649	0.904664	0.944705	0.957215
	568	0.625495	0.629459	0.639785	0.720112	0.811052	0.638087	0.645982	0.721854	0.852348	0.897744	0.698337	0.75223	0.862314	0.910313	0.925872
	570	0.570671	0.575932	0.591428	0.665838	0.75763	0.588925	0.593677	0.667376	0.795134	0.848854	0.652419	0.707713	0.802492	0.860269	0.870798
	572	0.530093	0.530926	0.545129	0.61697	0.708728	0.546038	0.550366	0.623295	0.750397	0.79957	0.613487	0.663011	0.762893	0.803606	0.826716
	574	0.489823	0.494276	0.501192	0.56919	0.656531	0.503004	0.507068	0.575864	0.687247	0.740977	0.572345	0.616903	0.707924	0.755268	0.768316
	576	0.448285	0.451857	0.45938	0.522914	0.604364	0.465327	0.467634	0.529533	0.638003	0.688834	0.540069	0.576025	0.655806	0.70156	0.714876
	578	0.419623	0.420809	0.431052	0.490059	0.563422	0.436252	0.43722	0.496005	0.600994	0.639293	0.510702	0.543831	0.616086	0.652664	0.668577
	580	0.391884	0.391746	0.40296	0.456651	0.51887	0.408018	0.40819	0.462443	0.55503	0.593953	0.48155	0.511806	0.572625	0.605119	0.614198
	582	0.36671	0.366057	0.376611	0.423313	0.484097	0.381544	0.383754	0.427991	0.515767	0.554254	0.454418	0.481271	0.531186	0.558418	0.574081
	584	0.342943	0.341458	0.348778	0.39279	0.4454	0.356984	0.358143	0.398475	0.473788	0.508007	0.43045	0.448653	0.492295	0.514301	0.526053
	586	0.32203	0.324261	0.330121	0.368002	0.41573	0.33377	0.33748	0.376443	0.441569	0.472094	0.406239	0.423145	0.459269	0.47827	0.487382
	588	0.302365	0.30438	0.308338	0.345356	0.385777	0.315556	0.317508	0.351708	0.408183	0.437049	0.384887	0.397536	0.427618	0.443709	0.449013
	590	0.285135	0.28622	0.291818	0.321725	0.360031	0.296555	0.299338	0.329885	0.383611	0.404035	0.363624	0.375328	0.399163	0.410954	0.415603
	592	0.271326	0.270696	0.278907	0.306939	0.343046	0.284468	0.284066	0.316401	0.363788	0.382972	0.345866	0.356777	0.380799	0.388583	0.394577
	594	0.257844	0.258907	0.263647	0.29464	0.322418	0.26903	0.269538	0.298835	0.341249	0.360253	0.327715	0.340155	0.355681	0.363055	0.367519
	596	0.24452	0.246253	0.251839	0.277608	0.308697	0.254103	0.255218	0.284879	0.325995	0.340315	0.314187	0.322991	0.338632	0.34504	0.349011
	598	0.235019	0.234055	0.240548	0.265447	0.295165	0.24407	0.245036	0.273209	0.312692	0.326194	0.301599	0.311075	0.324435	0.32905	0.332475
	600	0.221723	0.223531	0.227357	0.252526	0.28405	0.23178	0.233067	0.260301	0.299511	0.310575	0.284794	0.293658	0.308984	0.3122	0.318007
	602	0.210702	0.213046	0.217427	0.242853	0.272496	0.219454	0.222885	0.248927	0.28635	0.298347	0.273248	0.2823	0.298892	0.301462	0.303369
	604	0.199019	0.199195	0.204224	0.230727	0.257912	0.208054	0.210093	0.235862	0.272685	0.284937	0.259047	0.270536	0.283056	0.288613	0.293842
	606	0.186506	0.18725	0.192776	0.217564	0.247033	0.196416	0.198449	0.222098	0.261516	0.274405	0.244846	0.255844	0.273308	0.274988	0.276724
	608	0.17763	0.177835	0.183262	0.209411	0.233171	0.186011	0.186714	0.212731	0.251373	0.261369	0.233122	0.245451	0.263965	0.265331	0.269058
	610	0.166124	0.166571	0.1707	0.196369	0.225526	0.173875	0.174862	0.202439	0.237629	0.249438	0.221423	0.232401	0.249727	0.253377	0.258066
	612	0.15473	0.15592	0.159578	0.185176	0.213359	0.163513	0.163727	0.1911	0.227083	0.239912	0.208556	0.220129	0.237977	0.242065	0.244593
	614	0.147234	0.146524	0.152842	0.177731	0.204694	0.153438	0.156065	0.182116	0.217987	0.228573	0.200097	0.211463	0.226469	0.235328	0.235705
	616	0.136129	0.137702	0.142743	0.164412	0.192904	0.143314	0.147359	0.169295	0.207663	0.220309	0.189071	0.198632	0.215407	0.219643	0.225389
	618	0.129192	0.127654	0.134927	0.15676	0.181491	0.135342	0.136668	0.161044	0.195267	0.208575	0.181221	0.190084	0.206811	0.212079	0.215788
	620	0.11708	0.117568	0.123344	0.145618	0.171931	0.125807	0.128536	0.148641	0.185889	0.197274	0.168722	0.178507	0.195264	0.199618	0.204683
	622	0.109752	0.112062	0.115978	0.135254	0.160675	0.117268	0.118511	0.140233	0.172104	0.185659	0.161025	0.167149	0.183756	0.189741	0.194536
	624	0.101193	0.101538	0.106464	0.128483	0.149466	0.108938	0.109517	0.129034	0.160834	0.1742	0.150292	0.158043	0.172309	0.177669	0.18157
	626	0.0935656	0.0938245	0.0988057	0.116616	0.138823	0.101051	0.100967	0.121481	0.15045	0.159567	0.142975	0.149461	0.15977	0.166779	0.170804
	628	0.0888383	0.0900602	0.0929354	0.110967	0.131224	0.0951196	0.0955893	0.115026	0.141595	0.154005	0.134211	0.141455	0.150892	0.157274	0.159323
	630	0.0817615	0.0828429	0.0855019	0.101259	0.120628	0.0883048	0.0883186	0.105432	0.132036	0.141561	0.126983	0.13223	0.141043	0.146485	0.149214
	632	0.0757196	0.0768415	0.0800814	0.0954553	0.114396	0.0824155	0.0829406	0.0981928	0.125455	0.133949	0.1202	0.124901	0.130648	0.136962	0.140814
	634	0.0712534	0.0717058	0.0739749	0.0882866	0.10394	0.0775357	0.0781631	0.0924362	0.114387	0.125488	0.115234	0.118926	0.123185	0.12928	0.130668
	636	0.0664609	0.0667451	0.0698365	0.08402	0.0984929	0.0733501	0.0741558	0.0868541	0.109114	0.117146	0.110851	0.112544	0.11647	0.121665	0.123866
	638	0.0622372	0.0630976	0.0652257	0.0781814	0.0929984	0.0688911	0.0682035	0.082371	0.102453	0.110263	0.103726	0.105791	0.109756	0.113375	0.114151
	640	0.0576591	0.0594014	0.0602775	0.0734311	0.0853375	0.064432	0.0642222	0.077696	0.0944437	0.101231	0.0978826	0.100831	0.10292	0.105119	0.104887
	642	0.053799	0.0544408	0.05705	0.0669707	0.0807849	0.0596084	0.0608153	0.0718697	0.0882655	0.0953339	0.0934622	0.0951946	0.0966307	0.0974708	0.0988557
	644	0.0502746	0.0511142	0.0522031	0.0628595	0.075259	0.0560257	0.0554896	0.0663224	0.0811012	0.0885891	0.087162	0.0867483	0.0890264	0.0893834	0.0910389
	646	0.0484005	0.0494217	0.0494028	0.0595602	0.0701256	0.0522117	0.0525787	0.0639849	0.0765732	0.0820219	0.0835165	0.084734	0.0848603	0.0849936	0.0848193
	648	0.0448014	0.0448015	0.0471087	0.0558118	0.0649451	0.049295	0.0485974	0.0579318	0.0717836	0.0751785	0.0783213	0.0779803	0.0768111	0.0792699	0.0806291
	650	0.0412397	0.0419321	0.0439149	0.051096	0.0618681	0.0458596	0.0456865	0.0539371	0.0661086	0.071175	0.0741296	0.0734948	0.0713708	0.0734788	0.0739585

## Sheet: ED_Fig. 2a
	Glycan	Replicate 1	Replicate 2	Replicate 3	Replicate 4	Replicate 5	Replicate 6	Replicate 7	Replicate 8	Replicate 9	Replicate 10	Replicate 11	Replicate 12	Mean	St. Dev
	89	0.716746	0.681763	0.75349	0.733628	0.95445	0.994923	0.918658	0.978103	0.820597	0.790597	0.749809	0.980542	0.839442	0.117585
	31	0.908133	0.883451	0.858311	0.867926	0.782716	0.730312	0.606018	0.958754	0.7506	0.797967	0.913053	0.947109	0.833696	0.103529
	44	0.763861	0.825122	0.785345	0.625504	0.775529	0.823631	1	0.95724	0.816413	0.830357	0.686938	0.728249	0.801516	0.103387
	59	0.782509	0.639272	0.689628	0.773971	0.624159	0.8596	0.823221	0.815549	0.939594	0.746361	0.901154	0.772568	0.780632	0.0968125
	90	0.642996	0.573352	0.643512	0.565797	0.784131	0.703019	0.754211	0.822373	0.728421	0.621323	0.617605	0.865019	0.69348	0.098165
	58	0.686803	0.564521	0.667889	0.584751	0.636566	0.754452	0.582972	0.758426	0.615048	0.785621	0.702379	0.705669	0.670425	0.0744856
	74	0.729632	0.808043	0.666054	0.592028	0.637328	0.703802	0.681809	0.644087	0.66313	0.631879	0.560559	0.657317	0.664639	0.0639756
	9	0.78715	0.728765	1	0.718639	0.31786	0.54989	0.507155	0.559177	0.46603	0.591643	0.73514	1	0.663454	0.205834
	78	0.680937	0.459134	0.61754	0.564044	0.780864	0.785996	0.721444	0.702414	0.584794	0.625415	0.704819	0.601257	0.652388	0.0950933
	7	0.523814	0.531054	0.770666	0.615704	0.736226	0.699806	0.670933	0.52034	0.665629	0.640929	0.627681	0.740359	0.645262	0.086178
	61	0.567369	0.659046	0.760028	0.670255	0.775757	0.595438	0.566747	0.636672	0.587725	0.638226	0.64098	0.602488	0.641728	0.0679978
	54	0.427755	0.599752	0.610883	0.655622	0.668568	0.52254	0.671634	0.645599	0.75992	0.558782	0.795788	0.753184	0.639169	0.105078
	19	0.760442	0.582138	0.812801	0.561668	0.540242	0.498805	0.601331	0.45068	0.779411	0.56057	0.695505	0.757309	0.633409	0.121783
	60	0.617848	0.548885	0.661335	0.6291	0.594121	0.678264	0.758038	0.713394	0.773784	0.667457	0.525342	0.419296	0.632239	0.100924
	29	0.494438	0.594499	0.614196	0.596524	0.532652	0.5194	0.565674	0.629575	0.727862	0.679461	0.745853	0.709829	0.617497	0.0835556
	66	0.479226	0.621828	0.561493	0.698438	0.688198	0.548966	0.621426	0.514835	0.51047	0.637033	0.705197	0.601934	0.599087	0.0767394
	35	0.624692	0.648612	0.575561	0.557502	0.551277	0.497245	0.534357	0.5231	0.603038	0.509213	0.73939	0.679395	0.586949	0.0741449
	17	0.52096	0.57804	0.537364	0.568332	0.548214	0.554322	0.62865	0.535825	0.677299	0.570431	0.645964	0.669839	0.58627	0.054723
	57	0.587679	0.624877	0.758894	0.704592	0.310323	0.414828	0.529372	0.759559	0.391238	0.443511	0.597723	0.820144	0.578562	0.164214
	86	0.723703	0.475441	0.564714	0.438295	0.71995	0.709385	0.657541	0.647988	0.415845	0.520445	0.513905	0.399666	0.565573	0.122007
	62	0.637342	0.611555	0.652729	0.483112	0.837553	0.674347	0.486123	0.488212	0.347967	0.404924	0.58365	0.575092	0.565217	0.132576
	32	0.600301	0.57867	0.592186	0.543441	0.637933	0.610324	0.542828	0.507946	0.416967	0.605521	0.558073	0.485531	0.556643	0.0624051
	47	0.41626	0.407853	0.473199	0.472307	0.490457	0.517243	0.539158	0.628196	0.596584	0.731108	0.718337	0.652492	0.553599	0.110591
	49	0.59499	0.407839	0.54137	0.559242	0.648337	0.580017	0.518546	0.595977	0.518346	0.543609	0.509149	0.491382	0.5424	0.0614392
	96	0.374989	0.391408	0.409269	0.406948	0.65001	0.69858	0.654942	0.718693	0.474307	0.450051	0.572041	0.577807	0.531587	0.128101
	30	0.554437	0.494754	0.435205	0.518516	0.382819	0.507104	0.509865	0.449073	0.575647	0.480542	0.626746	0.627002	0.513476	0.0739292
	65	0.410313	0.332729	0.48125	0.417617	0.586601	0.470003	0.588704	0.658889	0.519783	0.582986	0.552113	0.525374	0.51053	0.092433
	53	0.345436	0.477957	0.587698	0.543649	0.518612	0.398753	0.344931	0.600453	0.517416	0.595172	0.757466	0.43356	0.510092	0.119677
	36	0.426612	0.521956	0.553343	0.569001	0.407198	0.494053	0.500138	0.457639	0.559681	0.652321	0.469519	0.491904	0.508614	0.0679465
	84	0.403385	0.418946	0.449495	0.388009	0.630243	0.65381	0.663782	0.675268	0.358544	0.438159	0.515716	0.496382	0.507645	0.117765
	77	0.470346	0.385055	0.445565	0.431905	0.507899	0.471168	0.585218	0.463327	0.536043	0.481218	0.561035	0.57013	0.492409	0.0608996
	48	0.41508	0.41765	0.414346	0.427712	0.531121	0.45543	0.494295	0.494762	0.536377	0.513773	0.660923	0.518242	0.489976	0.0714182
	26	0.427224	0.440556	0.305146	0.331978	0.471475	0.481172	0.570988	0.380295	0.636887	0.65884	0.646582	0.52333	0.489539	0.120699
	50	0.43424	0.395589	0.419331	0.508399	0.597958	0.673337	0.560081	0.414063	0.594074	0.489679	0.374356	0.397682	0.488232	0.0981608
	76	0.452358	0.474033	0.503746	0.521586	0.504567	0.425092	0.533626	0.555984	0.389925	0.476866	0.53864	0.460636	0.486422	0.0493622
	80	0.533502	0.501844	0.395865	0.360446	0.734445	0.384923	0.560639	0.517156	0.51523	0.40877	0.48106	0.409862	0.483645	0.103332
	2	0.491215	0.534646	0.488747	0.41279	0.49108	0.504438	0.469191	0.47194	0.453218	0.490895	0.418712	0.540199	0.480589	0.0391028
	85	0.44689	0.420618	0.409268	0.41024	0.558604	0.618897	0.659685	0.645973	0.409334	0.337773	0.421494	0.35431	0.474424	0.114363
	16	0.436847	0.536762	0.600418	0.477097	0.46451	0.423091	0.474197	0.418158	0.436779	0.46606	0.466605	0.437084	0.469801	0.0520183
	10	0.483072	0.482616	0.494029	0.556053	0.419144	0.377148	0.452811	0.4458	0.419639	0.402826	0.463839	0.583625	0.46505	0.0603812
	13	0.440722	0.456077	0.477123	0.4211	0.348689	0.376103	0.462628	0.383244	0.516836	0.502767	0.582445	0.52423	0.457664	0.0685119
	14	0.499119	0.475166	0.376503	0.375886	0.454037	0.513226	0.454862	0.263481	0.5404	0.545915	0.401541	0.548155	0.454024	0.0863015
	91	0.408966	0.367657	0.421325	0.446463	0.544837	0.482683	0.521991	0.494648	0.492201	0.446788	0.401105	0.354832	0.448625	0.0601164
	18	0.473583	0.479411	0.545471	0.561006	0.355535	0.401826	0.341812	0.413153	0.413326	0.434388	0.462492	0.438109	0.443343	0.066414
	83	0.248809	0.410771	0.331948	0.426784	0.414121	0.568938	0.546715	0.550648	0.373154	0.445365	0.470962	0.515417	0.441969	0.095955
	98	0.442636	0.36398	0.411775	0.319628	0.58363	0.50219	0.531751	0.426421	0.42121	0.451234	0.407707	0.438096	0.441688	0.071136
	75	0.346566	0.41496	0.541107	0.44064	0.304602	0.330299	0.436521	0.643381	0.298342	0.408686	0.467905	0.624398	0.438117	0.115644
	88	0.454178	0.366832	0.394235	0.326705	0.446245	0.400122	0.337124	0.553155	0.481104	0.417322	0.585138	0.480013	0.436848	0.079916
	67	0.401556	0.456536	0.541104	0.361986	0.447545	0.494081	0.443687	0.46053	0.530057	0.36254	0.453153	0.252258	0.433753	0.0800785
	15	0.369648	0.332369	0.389617	0.700886	0.28692	0.388699	0.344186	0.429932	0.338722	0.39551	0.603931	0.581787	0.430184	0.128112
	1	0.334386	0.378939	0.422048	0.403335	0.366462	0.48169	0.419069	0.513352	0.48136	0.433106	0.434927	0.442595	0.425939	0.0512854
	64	0.420002	0.418661	0.381766	0.382463	0.433444	0.439983	0.468635	0.49756	0.454546	0.359913	0.35588	0.487994	0.425071	0.0477338
	41	0.386728	0.351438	0.343816	0.37349	0.382356	0.386343	0.431918	0.439451	0.545873	0.371685	0.52985	0.493518	0.419705	0.0690813
	37	0.267336	0.359492	0.491658	0.372128	0.458664	0.242155	0.282158	0.39654	0.442592	0.430996	0.614608	0.476762	0.402924	0.106726
	82	0.362893	0.341706	0.355622	0.406027	0.284577	0.436159	0.457421	0.523835	0.341325	0.236066	0.368803	0.418415	0.377737	0.0772981
	11	0.263593	0.334288	0.205756	0.36932	0.457569	0.373549	0.388279	0.354244	0.515035	0.468249	0.494867	0.299746	0.377041	0.0946085
	63	0.326259	0.403634	0.447792	0.509634	0.228421	0.286481	0.316374	0.438789	0.209336	0.33953	0.348078	0.495964	0.362524	0.097998
	56	0.399233	0.345857	0.342112	0.307524	0.452259	0.385709	0.352081	0.310279	0.384186	0.365262	0.296973	0.318934	0.355034	0.0452227
	99	0.225202	0.252806	0.315638	0.288955	0.309542	0.354584	0.456703	0.513888	0.343165	0.350159	0.434001	0.400289	0.353744	0.0849036
	4	0.3712	0.405873	0.282618	0.40897	0.318071	0.357298	0.35961	0.387439	0.326681	0.343024	0.317107	0.295872	0.347813	0.0412341
	23	0.359598	0.36582	0.361237	0.356307	0.316565	0.314142	0.360828	0.29641	0.416067	0.413987	0.384698	0.199688	0.345446	0.0587052
	79	0.356437	0.347266	0.331957	0.350559	0.355891	0.319283	0.365404	0.348462	0.312248	0.3116	0.355899	0.3614	0.343034	0.0192469
	68	0.364785	0.509631	0.322524	0.25551	0.489841	0.224748	0.385104	0.318295	0.289135	0.328453	0.398261	0.183178	0.339122	0.0980596
	51	0.32305	0.280847	0.369578	0.521341	0.227841	0.263158	0.323287	0.38318	0.229499	0.293221	0.343755	0.417269	0.331335	0.0840218
	12	0.0936237	0.441262	0.198767	0.35356	0.18164	0.343195	0.380327	0.365142	0.25367	0.445507	0.479273	0.405508	0.328456	0.120267
	25	0.304437	0.310721	0.234239	0.269839	0.257209	0.136741	0.331206	0.427214	0.329669	0.437301	0.514003	0.357472	0.325838	0.100829
	72	0.300917	0.273767	0.330865	0.293924	0.375931	0.201021	0.498263	0.368116	0.317714	0.322562	0.263301	0.311453	0.321486	0.0725822
	45	0.22056	0.271184	0.377375	0.404181	0.172994	0.266916	0.300304	0.501627	0.27252	0.276316	0.374225	0.413767	0.320997	0.0935841
	6	0.23649	0.253428	0.230999	0.386993	0.317276	0.33012	0.343936	0.402503	0.315544	0.284447	0.306774	0.333444	0.311829	0.0540563
	27	0.195246	0.289355	0.338438	0.472115	0.15558	0.213272	0.302926	0.427645	0.328556	0.330899	0.348364	0.322753	0.310429	0.0905489
	24	0.219972	0.329284	0.27868	0.252324	0.26558	0.334578	0.268205	0.311757	0.363055	0.283821	0.361368	0.361018	0.30247	0.0478377
	55	0.338168	0.300275	0.382457	0.441849	0.197258	0.316163	0.256311	0.311752	0.301596	0.28666	0.197779	0.276361	0.300552	0.0690362
	87	0.246995	0.282622	0.387611	0.334879	0.200029	0.227581	0.274304	0.35139	0.214125	0.279892	0.325822	0.452193	0.29812	0.0751421
	34	0.314005	0.29479	0.350494	0.305832	0.189493	0.283189	0.238495	0.315683	0.261849	0.238173	0.296216	0.445038	0.294438	0.0641641
	3	0.266077	0.302972	0.268614	0.395698	0.189059	0.23848	0.239876	0.239801	0.207589	0.205945	0.329297	0.305223	0.265719	0.0593938
	22	0.264405	0.134769	0.330363	0.153895	0.252106	0.155036	0.262537	0.253495	0.313054	0.311631	0.324758	0.374697	0.260896	0.0773775
	97	0.203345	0.222402	0.402726	0.219503	0.322087	0.248674	0.20975	0.303651	0.210455	0.237299	0.23634	0.205093	0.251777	0.0608882
	20	0.261313	0.295016	0.252655	0.192375	0.237389	0.283972	0.200042	0.211069	0.268574	0.301491	0.210279	0.226104	0.245023	0.0377245
	93	0.23517	0.276872	0.328683	0.276262	0.154435	0.17061	0.189031	0.274435	0.21054	0.159033	0.285363	0.340771	0.241767	0.064724
	42	0.203575	0.219279	0.278567	0.233302	0.177987	0.215815	0.25318	0.225481	0.290691	0.308228	0.216346	0.125091	0.228962	0.0501177
	95	0.216735	0.192656	0.215324	0.23285	0.203626	0.295279	0.3076	0.216044	0.214469	0.257845	0.171512	0.215658	0.2283	0.0399726
	71	0.17174	0.200065	0.182923	0.242995	0.182787	0.214058	0.204939	0.252964	0.239884	0.214386	0.262729	0.287176	0.221387	0.0358096
	43	0.199108	0.203623	0.228677	0.249436	0.157487	0.225433	0.189181	0.18144	0.306498	0.251902	0.280063	0.180741	0.221132	0.0443679
	92	0.18238	0.242025	0.220583	0.239449	0.321668	0.269975	0.0703664	0.274224	0.173929	0.269541	0.184651	0.167935	0.218061	0.0666983
	70	0.205165	0.212848	0.205233	0.240494	0.195077	0.195748	0.201704	0.206201	0.140985	0.181866	0.229961	0.285264	0.208379	0.0344822
	33	0.24095	0.251961	0.286989	0.321581	0.0771982	0.0960568	0.145152	0.213796	0.148553	0.143425	0.202437	0.271589	0.199974	0.0779203
	73	0.171823	0.184676	0.232726	0.198156	0.233444	0.194442	0.208705	0.193551	0.184679	0.150757	0.175246	0.198795	0.193917	0.0237404
	40	0.190594	0.181829	0.109953	0.202683	0.134016	0.168339	0.162967	0.217471	0.24763	0.224841	0.204344	0.238463	0.190261	0.0413556
	28	0.150355	0.0987084	0.192294	0.211431	0.198181	0.187995	0.166087	0.183203	0.185115	0.173553	0.156608	0.248994	0.179377	0.0364254
	21	0.0960337	0.123935	0.192616	0.111967	0.0975312	0.147627	0.144054	0.248403	0.0803316	0.168985	0.205276	0.272547	0.157442	0.0617578
	52	0.137019	0.159041	0.115831	0.224245	0.141241	0.128561	0.160716	0.14332	0.142653	0.117274	0.184006	0.165261	0.151597	0.0303159
	69	0.160557	0.193487	0.200068	0.200626	0.0682747	0.106273	0.170056	0.20485	0.11618	0.0912204	0.149364	0.102814	0.146981	0.048421
	8	0.129116	0.170299	0.141351	0.164674	0.124123	0.138167	0.148834	0.180127	0.139782	0.100082	0.136671	0.136683	0.142492	0.0215992
	38	0.175298	0.138441	0.125961	0.0735966	0.104669	0.108846	0.136671	0.157946	0.156452	0.149311	0.170677	0.15195	0.137485	0.0298057
	100	0.134127	0.132891	0.154869	0.184021	0.141023	0.105406	0.136159	0.146793	0.0604387	0.0650941	0.124312	0.0866615	0.12265	0.0368316
	46	0.145133	0.109922	0.144885	0.128952	0.107131	0.114813	0.0907708	0.131162	0.053142	0.0688346	0.0806462	0.0769677	0.104363	0.030389
	5	0.123175	0.156467	0.102194	0.123545	0.0538472	0.0873538	0.119379	0.119199	0.0856276	0.0501528	0.0925121	0.0865179	0.0999976	0.0305229
	94	0.113921	0.0924426	0.131172	0.111652	0.101625	0.0669168	0.143047	0.117355	0.0669435	0.0920512	0.0584654	0.0437051	0.0949414	0.0306785
	81	0.059191	0.0685514	0.0816721	0.111164	0.003094	0.0220998	0.0612604	0.114069	0.0235848	0.0482036	0.0421089	0.0497171	0.0570598	0.0337752
	39	0.0154952	0.0129568	0.0110087	0.0735911	0.00258096	0	0.00445126	0.0213878	0.0326906	0.0462769	0.0621017	0.059012	0.0284628	0.0256842
	Negative control	0.012496	0.01062	0.006983	0.006987	0.010608	0.017907	0.023693	0.021122	0.03275	0.034334	0.029159	0.066502	0.0177047	0.0152023
		Replicate 13	Replicate 14	Replicate 15	Replicate 16	Replicate 17	Replicate 18	Replicate 19	Replicate 20	Replicate 21	Replicate 22	Replicate 23	Replicate 24
		0.010943	0.013483	0.002783	0	0.021792	0.015088	0.007668	0.037563	0	0.030955	0.004886	0.006592

## Sheet: ED_Fig. 3c
		Mean Signal
	Time (h)	ROI 1	ROI 2	ROI 3
	0	11350	7987.99	6072.66
	0.0166092	11318	8014.92	6086.15
	0.0332183	11377.6	7980.4	6053.14
	0.0498275	11380.7	8006.78	6071.09
	0.0664367	11372.7	8021.49	6070.05
	0.0830458	11307.2	7966.22	6046.68
	0.099655	11433.4	8037.29	6102.91
	0.116264	11441.7	8045.56	6106.02
	0.132873	11285.3	7972.68	6055.36
	0.149482	11329.9	8000.46	6082.62
	0.166092	11382.1	7980.71	6096.78
	0.182701	11337.2	7951.4	6019.29
	0.19931	11411.6	8027.07	6094.6
	0.215919	11416.3	8011.58	6104.77
	0.232528	11432.3	8007.49	6093.21
	0.249137	11420.7	8012.39	6136.88
	0.265747	11446.7	8039.87	6120.92
	0.282356	11395.5	8002.36	6120.08
	0.298965	11441	8009.41	6136.92
	0.315574	11360.8	7996.55	6093.06
	0.332183	11464.2	7989.63	6125.44
	0.348793	11374.4	7996.37	6074.37
	0.365402	11410	7985.11	6090.71
	0.382011	11390	8017.94	6101.76
	0.39862	11445.6	8014.02	6111.69
	0.415229	11407.3	8009	6134.06
	0.431838	11417.8	7999.73	6110.88
	0.448447	11427.7	7970	6085.12
	0.465057	11444.2	7990.03	6054.8
	0.481666	11454.4	8000.55	6100.98
	0.498275	11479.3	8008.99	6128.92
	0.514884	11508.3	8009.52	6069.48
	0.531493	11461.1	8045.63	6155.7
	0.548103	11441.3	8032.22	6073.6
	0.564712	11478.6	8016.51	6109.64
	0.581321	11415.9	7988.44	6101.02
	0.59793	11460.5	8006.09	6094.96
	0.614539	11436.5	7999.38	6061.75
	0.631148	11449	8001.61	6038.22
	0.647757	11457.7	7956.97	6031.56
	0.664367	11432.1	8019.44	6084.63
	0.680976	11463	7990.65	6124.14
	0.697585	11532.2	7985.08	6081.9
	0.714194	11510.9	8005.36	6133.51
	0.730803	11439.2	7989.3	6054.75
	0.747413	11433.4	7948.17	6054.76
	0.764022	11444.1	7955.52	6080.99
	0.780631	11428.1	7982.56	6074.8
	0.79724	11545.6	8043	6067.04
	0.813849	11458.4	7978.62	6061.72
	0.830458	11567.9	8017.05	6105.03
	0.847068	11507.5	8012.14	6126.82
	0.863677	11463.8	8011.65	6141.11
	0.880286	11442	7985.88	6033.14
	0.896895	11491.8	7977.81	6049.28
	0.913504	11449	7940.55	6054.99
	0.930113	11509.4	8032.62	6106.04
	0.946723	11551.9	8031.71	6060.62
	0.963332	11457.7	7978.73	6097.41
	0.979941	11504.1	7961.93	6078.68
	0.99655	11498	8011.77	6078.35
	1.01316	11551.1	8018.9	6082.69
	1.02977	11537.3	7991.11	6080.43
	1.04638	11583.9	8048.34	6050.69
	1.06299	11447.5	7927.85	6058.67
	1.0796	11592.2	8014.51	6062.38
	1.09621	11531.3	7972.55	6043.77
	1.11281	11551.2	8018.53	6038.82
	1.12942	11521.2	7959.03	6075.85
	1.14603	11566.8	7950.59	6062.12
	1.16264	11524.3	7944.91	6057.41
	1.17925	11543.7	7994.12	6067.55
	1.19586	11569.2	7974.55	6061.97
	1.21247	11554.5	7997.93	6052.7
	1.22908	11581.4	7966.05	6028.4
	1.24569	11578.2	8007.3	6127.95
	1.2623	11535.5	7955.53	6044.46
	1.27891	11554.1	8005.03	6097.29
	1.29551	11554.6	7986.89	6047.41
	1.31212	11561.9	8027.25	6067.58
	1.32873	11527.6	7983.72	6059.65
	1.34534	11583.5	8014.49	6057.88
	1.36195	11633.1	7987.94	6078.89
	1.37856	11570.5	7992.94	6092.53
	1.39517	11609	7977.14	6081.98
	1.41178	11552.2	7926.62	6024.02
	1.42839	11641.6	8047.47	6090.17
	1.445	11585.2	7926.53	6047.25
	1.46161	11598.5	7928.12	6035.67
	1.47822	11599.1	7993.57	6024.54
	1.49483	11576.9	7990.94	6028.94
	1.51143	11563.6	7967.02	6059.15
	1.52804	11608.9	7983.95	6047.98
	1.54465	11609.9	7950.98	6042.37
	1.56126	11608.4	7980.25	6067.5
	1.57787	11633.2	8005.75	6041.17
	1.59448	11598.6	7952.96	6015.5
	1.61109	11637.7	7986.58	6048
	1.6277	11623.9	8065.09	6044.67
	1.64431	11597.2	7959.4	6040
	1.66092	11570.7	7928.86	5986.01
	1.67753	11676.9	8007.23	6050.17
	1.69414	11600.3	7960.87	6038.34
	1.71074	11602.8	7954.87	5989.57
	1.72735	11570.1	7924.32	5989.93
	1.74396	11653.3	7984.13	6013.4
	1.76057	11636.8	7995.82	6015.05
	1.77718	11687.9	7955.32	5999.22
	1.79379	11623.2	8021.49	6036.37
	1.8104	11689.3	7999.55	6047.46
	1.82701	11676.3	7966.29	5997.72
	1.84362	11635.7	7956.49	5983.03
	1.86023	11676.8	8007.26	6018.93
	1.87684	11650.4	7954.02	6007.08
	1.89345	11661.4	8026.22	6014.73
	1.91005	11676.9	7957.22	6061.22
	1.92666	11571.7	7960.62	5959.58
	1.94327	11637.8	8001.31	6005.96
	1.95988	11678.1	8005.43	6045.48
	1.97649	11687.6	7962.69	5978.21
	1.9931	11624.9	7943.15	5973.71
	2.00971	11708.7	7961.81	6017.44
	2.02632	11594.7	7998.81	6014.44
	2.04293	11671.3	7976.39	6005.52
	2.05954	11640.9	7984.85	6029.71
	2.07615	11641.6	7996.56	6066.49
	2.09275	11631	7975.22	5996.52
	2.10936	11672.3	7984.23	6037.34
	2.12597	11646.6	7995.2	6014.55
	2.14258	11682.2	7980.19	6040.77
	2.15919	11579.9	7909.28	5989.52
	2.1758	11707.7	8000.04	6051.85
	2.19241	11685.2	8000	6015.35
	2.20902	11631.2	7973.18	5999.46
	2.22563	11667.8	7958.29	6055.36
	2.24224	11693	7986.5	6048.34
	2.25885	11696.5	7904.58	5982.61
	2.27546	11754	7972.59	6060.88
	2.29207	11675.5	7998.21	6003.35
	2.30867	11613.4	7978.39	6032.09
	2.32528	11670.7	7991	6053.89
	2.34189	11675.4	7962.2	6024.34
	2.3585	11660.2	7979	6027.69
	2.37511	11710.7	8004.09	6083.23
	2.39172	11641.3	7915.65	6000.03
	2.40833	11669.5	8002.12	6032.11
	2.42494	11706.3	7962.61	5992.22
	2.44155	11729.5	8015.63	6067.27
	2.45816	11732.5	8033.05	6072.17
	2.47477	11646.9	7916.43	6024.91
	2.49138	11700.2	8007.97	6026.77
	2.50798	11728.7	7991.64	6041.12
	2.52459	11704.7	7983.35	6029.94
	2.5412	11632	7960.88	6032.61
	2.55781	11699.3	7968.29	6045.72
	2.57442	11615.2	7923.97	5981.86
	2.59103	11722.9	8049.16	6040.94
	2.60764	11685.5	8005.11	6013.68
	2.62425	11636.1	7967.72	6019.8
	2.64086	11678.6	7968.06	5998.7
	2.65747	11735.7	8018.29	6039.26
	2.67408	11735	8043.11	6038.18
	2.69069	11694.3	8000.44	6040.72
	2.70729	11656.4	7975.4	6006.57
	2.7239	11718.3	7996.63	6028.19
	2.74051	11674.3	7970.45	6042.4
	2.75712	11671.7	7964.11	6020.36
	2.77373	11673.5	7973.15	6045.91
	2.79034	11750.4	7971.76	6039.68
	2.80695	11698	8009.02	6050.69
	2.82356	11690.2	8005.65	6057.43
	2.84017	11725.5	8037.03	6071.09
	2.85678	11741.3	7987.31	6027.66
	2.87339	11704.9	7998.46	6053.06
	2.88999	11705.2	7968.74	6067.25
	2.9066	11661.3	7990.82	6014.52
	2.92321	11792.4	8043.16	6058.44
	2.93982	11687.8	7976.74	6047.5
	2.95643	11718.4	8007.34	6070.02
	2.97304	11767.3	8046.77	6073.93
	2.98965	11747.7	8038.58	6062
	3.00626	11744.7	7984.51	6065.58
	3.02287	11735.5	8031.74	6066.98
	3.03948	11781.7	8036.68	6013.26
	3.05609	11802.6	8052.8	6064.87
	3.0727	11743	7998.37	6070.17
	3.0893	11745.9	8016.02	6033.97
	3.10591	11796.8	8004.55	6063.3
	3.12252	11699.8	7953.64	5982.52
	3.13913	11662	7989.4	5988.27
	3.15574	11726.5	7998.26	6041.58
	3.17235	11708.1	7988.71	6071.13
	3.18896	11777.7	8043.94	6030.16
	3.20557	11793.2	7989.23	6067.93
	3.22218	11794.7	8018.35	6036.02
	3.23879	11775.4	7996.18	6038.81
	3.2554	11815.2	8007.46	6041.02
	3.27201	11706.2	7970.66	5995.86
	3.28861	11799.9	7998.87	6031.02
	3.30522	11722.8	7976.14	6011.93
	3.32183	11746.3	7964.73	6006.26
	3.33844	11753	7965.6	6056.28
	3.35505	11675.3	7887.33	5971.56
	3.37166	11730	7938.02	6038.23
	3.38827	11743.1	8079.43	6062.16
	3.40488	11778.4	7988.27	6067.97
	3.42149	11785.8	8013.69	6103.31
	3.4381	11783	8029.35	6018.67
	3.45471	11714.8	7992.86	6045.33
	3.47132	11781.7	8032.06	6042.93
	3.48793	11709.9	7978.84	6064.92
	3.50453	11719.7	8040.68	6038.87
	3.52114	11798.6	8060.64	6051.81
	3.53775	11788.7	7981.51	6035.67
	3.55436	11813.5	8008.64	6038.3
	3.57097	11808.2	8030.61	6099.26
	3.58758	11817	8054.16	6063.06
	3.60419	11724.5	7933.55	6027.88
	3.6208	11709.5	7988.88	6032.49
	3.63741	11755.9	8024.17	6054.83
	3.65402	11857.2	8048.04	6121.01
	3.67063	11813	8036.26	6060.64
	3.68724	11811.3	8006.45	6063.72
	3.70384	11781.4	8026.01	6067.53
	3.72045	11801.7	7993.89	6054.22
	3.73706	11790.5	8021.22	6033.14
	3.75367	11797.9	7981.98	6076.99
	3.77028	11684	7997.43	6048.57
	3.78689	11784.8	8030.6	6029.72
	3.8035	11783	8011.99	6038.97
	3.82011	11822.2	8030.04	6102.19
	3.83672	11770.4	7990.97	6061.45
	3.85333	11861.6	8051.31	6042.63
	3.86994	11808.6	8022.61	6052.61
	3.88654	11793.7	8035.8	6027.73
	3.90315	11805.9	8029.86	6054.47
	3.91976	11817.1	8057.09	6055.76
	3.93637	11862.2	8073.34	6121.95
	3.95298	11779.3	8025.58	6060.45
	3.96959	11800.2	8013.79	6043.48
	3.9862	11773.8	7971.43	6019.62
	4.00281	11795.6	8024.1	6028.52
	4.01942	11774	8023.63	6023.62
	4.03603	11789.6	7998.44	6006.27
	4.05264	11836.3	8029.17	6036.47
	4.06925	11838.3	8037.77	6051.8
	4.08585	11779.8	7978.12	6018.59
	4.10246	11841.4	8091.34	6019.76
	4.11907	11851	8055.64	6018
	4.13568	11815.3	8047.78	6065.64
	4.15229	11765.7	8046.13	6039.91
	4.1689	11821.2	8071.71	6040.99
	4.18551	11807.5	7978.51	6022.72
	4.20212	11918.4	8058.89	6087.91
	4.21873	11788.5	8005.67	6019.77
	4.23534	11791.3	8040.5	6021.17
	4.25195	11796.9	8017.17	6031.88
	4.26856	11792.8	8001.4	6046.18
	4.28517	11780.2	7967.95	6031.68
	4.30177	11858.8	8023.21	6061.1
	4.31838	11858.1	8033.19	6071.66
	4.33499	11802.4	7998.64	6014.45
	4.3516	11864.3	8043.34	6090.04
	4.36821	11846.6	8052.56	6039.94
	4.38482	11842.7	8042.77	6086.52
	4.40143	11860.4	8027.71	6060.35
	4.41804	11910.8	8068.73	6094.25
	4.43465	11846.8	7987	6055.19
	4.45126	11809.2	8023.31	6053.97
	4.46787	11866	8038.12	6067.91
	4.48447	11814.9	8020.84	6043.35
	4.50108	11795.3	8012.94	6039.06
	4.51769	11813.7	8029.44	6030.49
	4.5343	11901.5	8037.92	6046.78
	4.55091	11817.7	7974.72	6046.97
	4.56752	11830.6	8006.58	6053.69
	4.58413	11878.4	8017.12	6081.34
	4.60074	11860.6	8029.55	6058.34
	4.61735	11849.2	8062.41	6037.87
	4.63396	11881.1	8031.73	6060.89
	4.65057	11797.4	8016.55	6026.79
	4.66718	11835.3	8042.08	6066.62
	4.68378	11832.7	8016.91	6026.63
	4.70039	11837.4	8038.65	6062.79
	4.717	11909.7	8073.95	6070.37
	4.73361	11912.3	8031.6	6105.7
	4.75022	11908.5	8048.52	6084.78
	4.76683	11873.9	8020.98	6086.13
	4.78344	11831.7	8004.15	6094.61
	4.80005	11890.5	8030.75	6064.36
	4.81666	11840.2	7978.66	6033.06
	4.83327	11876	8086.59	6082.06
	4.84988	11850.5	8044.01	6026.01
	4.86649	11822.8	8087.06	6093.37
	4.8831	11878.7	8051.36	6103.67
	4.8997	11861.3	8080.41	6078.96
	4.91631	11900.5	8101.03	6088.36
	4.93292	11811.6	8048.75	6097.91
	4.94953	11899.9	8068.11	6089.07
	4.96614	11940.8	8053.72	6087.29
	4.98275	11921.4	8038.07	6095.53
	4.99936	11900.9	8019.49	6082.15
	5.01597	11912.1	8047.97	6141.09
	5.03258	11919.7	8044.35	6081.59
	5.04919	11905.7	8068.66	6116.99
	5.0658	11890.5	8057.75	6088.64
	5.0824	11929.3	8062.52	6121.66
	5.09901	11866.6	8076.59	6071.35
	5.11562	11877.3	8045.42	6061.97
	5.13223	11894	8044.72	6052.33
	5.14884	11867.9	8049.48	6096.68
	5.16545	11873.2	8066.77	6062.45
	5.18206	11871.7	8037.44	6076.38
	5.19867	11931.1	8076.62	6074.63
	5.21528	11829	8049.34	6068.59
	5.23189	11955.6	8066.65	6092.71
	5.2485	11920.7	8059.43	6063.41
	5.26511	11963	8029.93	6074.57
	5.28172	11961.6	8078.48	6075.82
	5.29832	11926	8026.59	6096.84
	5.31493	11932.9	8037.06	6084.5
	5.33154	11928	8072.12	6096.52
	5.34815	11955.4	8083.43	6092.5
	5.36476	11945	8064.78	6090.6
	5.38137	11969	8099.06	6124.93
	5.39798	11811.1	8017.38	6109.31
	5.41459	11827.5	8032.35	6018.65
	5.4312	11931.8	8058.16	6090.45
	5.44781	11953.5	8075.53	6088.22
	5.46442	11841	8038.2	6070.01
	5.48102	11903	8076.9	6082.87
	5.49763	11873	8050.98	6063.9
	5.51424	11866.9	8062.41	6078.3
	5.53085	11921.6	8073.22	6086.17
	5.54746	11956.3	8065.27	6054.66
	5.56407	11897.5	8038.45	6065.37
	5.58068	11876.1	8022.49	6037.52
	5.59729	11849.1	8011.82	6092.19
	5.6139	11877.2	8048.14	6068.33
	5.63051	11899.1	8060.35	6022.85
	5.64712	11943	8064.17	6098.87
	5.66373	11962.8	8086.19	6118.52
	5.68033	11940.9	8017.24	6108.14
	5.69694	11933.4	8030.5	6094.26
	5.71355	11904.8	8024.43	6049.76
	5.73016	11962.1	8068.63	6105.79
	5.74677	11912.2	8056.47	6085.4
	5.76338	11893.4	8104.79	6078.56
	5.77999	12018	8093.8	6136.65
	5.7966	11921.6	8070.26	6103.13
	5.81321	11961.3	8027.98	6104.74
	5.82982	11968.9	8046.62	6105.54
	5.84643	11896.8	8048.27	6099.58
	5.86304	11926.7	8052.1	6115.77
	5.87965	12009.2	8126.23	6182.88
	5.89625	11939.9	8029.13	6085.73
	5.91286	11939	8072.39	6118.32
	5.92947	11960.4	8108.3	6189.84
	5.94608	11952.7	8062.46	6125.05
	5.96269	12037.6	8083.71	6124.05
	5.9793	12009	8120.79	6167.31
	5.99591	12023.8	8093.44	6157.66
	6.01252	11944	8056.12	6088.8
	6.02913	11971.3	8032.32	6142.41
	6.04574	12006.5	8113.49	6112.18
	6.06235	11940.6	8069.03	6105.46
	6.07896	11925.3	8047.25	6091.93
	6.09556	11949.5	8055.64	6156.27
	6.11217	11960.1	8043.3	6098.43
	6.12878	11933	8100.41	6105.44
	6.14539	11894.1	8032.34	6101.2
	6.162	11873.6	8073.11	6077.73
	6.17861	11939.1	8086.26	6119.33
	6.19522	11939.8	8061.49	6119.98
	6.21183	11951.4	8086.6	6080.48
	6.22844	11965	8078.16	6108.27
	6.24505	11982.9	8097.37	6148.59
	6.26166	11927.1	8056.37	6065.65
	6.27827	11938.7	8082.88	6107.75
	6.29487	11960.4	8070.76	6111.03
	6.31148	11956.8	8093.9	6115.31
	6.32809	11963.9	8094.43	6151.52
	6.3447	12000	8117.93	6124.14
	6.36131	11941.8	8075.01	6100.48
	6.37792	11933.1	8050.74	6092.95
	6.39453	12026.3	8088.52	6110.81
	6.41114	11959.1	8032.16	6088.27
	6.42775	11972.9	8049.78	6066.14
	6.44436	11964.7	8035.9	6108.25
	6.46097	11867.9	8021.99	6080.4
	6.47757	11898.6	8042.69	6077.43
	6.49418	11942	8049.15	6070.71
	6.51079	11916.9	8079.14	6030.96
	6.5274	11989.5	8075.86	6091.11
	6.54401	11942.5	8087.84	6092.55
	6.56062	11928.8	8036.25	6062.34
	6.57723	11979.8	8087.76	6053.92
	6.59384	12005.4	8095.09	6114.09
	6.61045	11963.2	8091.71	6133.76
	6.62706	11949.4	8085.28	6097.58
	6.64367	12016.6	8063.47	6091.19
	6.66028	11994	8091.46	6130.93
	6.67688	11961.9	8039.83	6084.17
	6.69349	11969.5	8110.15	6109.16
	6.7101	11956	8094.42	6128.7
	6.72671	12036.9	8126.04	6098.03
	6.74332	11990.3	8104.62	6125.22
	6.75993	11929	8081.56	6120.43
	6.77654	11872.5	8019.02	6092.51
	6.79315	11958.8	8060.84	6122.31
	6.80976	11990.2	8047.07	6128.35
	6.82637	12011.4	8093.74	6129.23
	6.84298	11988.6	8053.16	6094.47
	6.85959	12012.4	8091.78	6096.24
	6.87619	11981.8	8049.97	6125.06
	6.8928	12040.8	8092.68	6150.17
	6.90941	12042.3	8093.85	6122.42
	6.92602	12030.1	8124.87	6145.41
	6.94263	11942	8062.12	6159.86
	6.95924	12077.2	8128.01	6206.22
	6.97585	12056.6	8097.85	6186.12
	6.99246	12047.7	8077.88	6163.92
	7.00907	12062.5	8091.36	6175.58
	7.02568	12015.4	8098.05	6193.61
	7.04229	12032.8	8135.55	6157.23
	7.0589	12087.8	8148.96	6192.45
	7.0755	11953.2	8088.76	6128.63
	7.09211	11983.8	8090.47	6140.61
	7.10872	11943.2	8099.38	6162.21
	7.12533	11994.2	8085.55	6125.06
	7.14194	12015	8111.06	6145.57
	7.15855	12050.6	8093.47	6162.12
	7.17516	12054.5	8059.37	6122.77
	7.19177	12020.8	8082.12	6144.55
	7.20838	12024.2	8094.58	6152.81
	7.22499	11992.7	8118.93	6152.4
	7.2416	12082.2	8137.38	6186.19
	7.25821	12017.9	8065.68	6124.71
	7.27481	11986.7	8102.1	6185.48
	7.29142	11986.5	8151	6186.74
	7.30803	12037.6	8148.88	6161.69
	7.32464	12086	8173.59	6184.78
	7.34125	11972.8	8118.42	6160.11
	7.35786	12086.1	8086.09	6119.57
	7.37447	12017	8095.9	6180.84
	7.39108	11992.5	8074.52	6144.48
	7.40769	12131	8128.68	6176.35
	7.4243	12060.7	8135.31	6150.22
	7.44091	11985.7	8089.23	6124.21
	7.45752	12022.9	8105.52	6126.97
	7.47412	12028	8131.86	6136.78
	7.49073	12000.6	8072.35	6126.65
	7.50734	12006.4	8070.41	6099.56
	7.52395	12029.6	8079.68	6124.7
	7.54056	11966.4	8105.76	6105.8
	7.55717	12028.5	8115.99	6153.01
	7.57378	11996.8	8047.37	6124.31
	7.59039	11969.8	8077.35	6144.2
	7.607	12001.2	8104.46	6126.36
	7.62361	12007.2	8079.73	6072.61
	7.64022	12025.4	8135.74	6149.88
	7.65683	11960.7	8065	6110.01
	7.67343	12042.6	8169.6	6163.95
	7.69004	11956.5	8037.23	6128.75
	7.70665	12073.2	8074.08	6132.13
	7.72326	11994.6	8095.34	6151.44
	7.73987	12047.4	8091.48	6174.39
	7.75648	12105.5	8134.68	6161.17
	7.77309	12006.7	8108.15	6110.64
	7.7897	11996.1	8063.21	6098.45
	7.80631	12035.7	8076.81	6115.55
	7.82292	12036.9	8048.91	6100.19
	7.83953	11993.1	8074.51	6094.31
	7.85614	12026.6	8076.12	6113.54
	7.87274	12048.8	8085.11	6124.77
	7.88935	12034.6	8040.46	6128.12
	7.90596	11984.1	8105.58	6132.5
	7.92257	11908.3	8030.49	6096.18
	7.93918	11979.4	8092.56	6131.2
	7.95579	12002.2	8006.71	6142.36
	7.9724	12102.5	8136.47	6204.61
	7.98901	11985.8	8081.26	6159.77
	8.00562	12087.5	8025.72	6164.94
	8.02223	11992.6	8017	6136.73
	8.03884	12032.1	8024.46	6169.28
	8.05545	12047.3	8103.91	6176.3
	8.07206	12095.4	8147.02	6192.94
	8.08866	12138.8	8125.17	6214.9
	8.10527	12091	8131.83	6166.21
	8.12188	12000.7	8090.87	6198.05
	8.13849	12073.8	8129.33	6192.52
	8.1551	12006.3	8084.34	6192.81
	8.17171	12084.7	8098.03	6186.32
	8.18832	12109.6	8144.18	6218.79
	8.20493	12126.5	8175.23	6216.45
	8.22154	12083.5	8145.54	6206.31
	8.23815	12120.5	8128.62	6200.81
	8.25476	12043.1	8137.46	6201.68
	8.27136	12022.7	8058.88	6208.65
	8.28797	12053.1	8133.92	6276.93
	8.30458	12114.2	8112.81	6249.85
	8.32119	12053.3	8117.96	6213.03
	8.3378	12087	8136.83	6205.07
	8.35441	12084.2	8131.11	6188.46
	8.37102	12101.9	8069.59	6193.38
	8.38763	12059.6	8138.27	6156.73
	8.40424	12039.6	8106.3	6172.53
	8.42085	12022.7	8078.46	6200.19
	8.43746	12113.5	8147.35	6221.73
	8.45407	12035.7	8110.37	6203.27
	8.47067	12177.1	8160.22	6238.23
	8.48728	12045.1	8116.45	6194.86
	8.50389	12083.3	8139.42	6148.68
	8.5205	12093.3	8134.68	6192.47
	8.53711	12051.1	8146.96	6177.56
	8.55372	12080.2	8141.04	6181.79
	8.57033	12105.8	8143.01	6211.65
	8.58694	12048.8	8104.28	6199.37
	8.60355	12084.7	8075.87	6223.22
	8.62016	12161.2	8196.47	6230.94
	8.63677	12088.1	8118.51	6190.85
	8.65338	12015.2	8090.49	6134.43
	8.66998	12057.7	8147.27	6167.34
	8.68659	12038.2	8139.4	6190.52
	8.7032	12053.6	8122.57	6166.26
	8.71981	12096.3	8124.41	6197.82
	8.73642	12020.2	8099.35	6225.93
	8.75303	12054.9	8124.12	6168.97
	8.76964	12061.2	8134.71	6175.76
	8.78625	12058.9	8109.69	6164.88
	8.80286	12065.2	8099.74	6151.88
	8.81947	12041.4	8126.87	6169.59
	8.83608	12067.1	8111.01	6212.96
	8.85269	12057.1	8110.26	6176.07
	8.86929	12003.5	8093.56	6108.42
	8.8859	12003.6	8084.27	6144.51
	8.90251	12127.1	8106.1	6186.59
	8.91912	12014.2	8075.92	6140.1
	8.93573	11960.4	8078.01	6132.58
	8.95234	12040.3	8092.12	6151.29
	8.96895	12067.2	8080.61	6160.03
	8.98556	12094	8091.06	6202.4
	9.00217	12066.9	8093.54	6135.77
	9.01878	12105.9	8121.02	6213.87
	9.03539	12107.7	8093.06	6151.36
	9.052	12125.4	8128.18	6232.4
	9.06861	12029.2	8095.1	6157.26
	9.08521	12134.2	8166.29	6169.56
	9.10182	12078.5	8109.75	6185.07
	9.11843	12046.3	8072.34	6198.15
	9.13504	12113.3	8136.81	6215.1
	9.15165	11972.3	8086.25	6150.97
	9.16826	12075.3	8066.96	6162.28
	9.18487	12062.3	8110.04	6197.12
	9.20148	11974.8	8044.28	6146.12
	9.21809	12067	8094.21	6179.14
	9.2347	12077.8	8112.19	6194.14
	9.25131	12046.1	8054.63	6189
	9.26791	12033.9	8079.48	6170.68
	9.28452	11996.1	8065.67	6182.11
	9.30113	12045.2	8053.6	6140.05
	9.31774	12057.7	8092.1	6160.79
	9.33435	12103.1	8070.19	6184.16
	9.35096	12035.4	8070.99	6192.13
	9.36757	12078.9	8052.04	6147.16
	9.38418	12021.7	8095.44	6160.45
	9.40079	11996.2	8069.08	6162.86
	9.4174	12054.3	8090.4	6158.57
	9.43401	12045.8	8113.01	6165.94
	9.45062	12077.2	8082.01	6186.1
	9.46722	12059.4	8047.48	6193.38
	9.48383	12093.4	8136.56	6237.07
	9.50044	12080.3	8077.1	6196.98
	9.51705	12083.9	8102.81	6181.16
	9.53366	12115.9	8112.25	6220.08
	9.55027	12117.8	8062.74	6177.23
	9.56688	12170.2	8116.89	6241.37
	9.58349	12212.7	8149.96	6301.29
	9.6001	12151.2	8180.24	6299.91
	9.61671	12179	8205.52	6352.48
	9.63332	12207.1	8158.34	6362.93

## Sheet: ED_Fig. 4c
		Signal
	Distance (µm)	Original	Denoised
	0	76.166	84.283
	0.0495	74.612	83.493
	0.099	68.787	82.828
	0.1486	86.575	81.914
	0.1981	74.26	81.071
	0.2476	70.618	80.175
	0.2971	81.661	79.764
	0.3466	98.874	79.211
	0.3961	86.085	78.837
	0.4457	94.851	78.323
	0.4952	77.355	78.152
	0.5447	78.602	78.3
	0.5942	62.265	78.344
	0.6437	77.271	78.149
	0.6933	83.742	77.572
	0.7428	93.27	77.037
	0.7923	104.146	76.584
	0.8418	88.483	76.278
	0.8913	77.202	75.757
	0.9408	72.307	75.169
	0.9904	76.942	74.562
	1.0399	62.421	73.928
	1.0894	61.034	73.594
	1.1389	68.533	73.273
	1.1884	78.494	72.871
	1.2379	72.281	72.461
	1.2875	90.702	72.213
	1.337	88.295	71.833
	1.3865	93.533	71.547
	1.436	97.303	71.31
	1.4855	64.131	71.189
	1.5351	64.863	70.866
	1.5846	49.11	70.173
	1.6341	72.2	69.564
	1.6836	78.073	69.359
	1.7331	86.124	69.447
	1.7826	81.251	69.715
	1.8322	65.61	70.166
	1.8817	61.76	70.491
	1.9312	63.392	71.007
	1.9807	60.512	71.736
	2.0302	92.342	72.311
	2.0798	69.514	73.087
	2.1293	59.148	74.067
	2.1788	81.847	74.891
	2.2283	88.052	75.931
	2.2778	72.156	76.665
	2.3273	98.109	77.446
	2.3769	89.588	78.393
	2.4264	74.291	79.442
	2.4759	94.137	80.193
	2.5254	88.874	80.742
	2.5749	98.78	81.338
	2.6244	108.231	81.496
	2.674	77.774	81.901
	2.7235	69.819	82.068
	2.773	70.044	82.042
	2.8225	90.688	82.166
	2.872	97.21	81.954
	2.9216	96.143	81.464
	2.9711	101.333	80.75
	3.0206	94.966	80.104
	3.0701	89.03	79.494
	3.1196	89.055	78.902
	3.1691	74.433	78.169
	3.2187	80.652	77.352
	3.2682	67.826	76.733
	3.3177	77.899	76.024
	3.3672	83.537	75.267
	3.4167	70.459	74.576
	3.4663	71.715	74.168
	3.5158	70.766	74.001
	3.5653	57.536	73.632
	3.6148	62.053	73.284
	3.6643	61.602	72.977
	3.7138	77.065	72.857
	3.7634	82.331	72.859
	3.8129	82.051	72.578
	3.8624	70.184	72.208
	3.9119	72.098	72.229
	3.9614	62.172	72.363
	4.011	83.842	72.433
	4.0605	82.976	72.214
	4.11	78.635	72.332
	4.1595	78.311	72.671
	4.209	74.465	72.966
	4.2585	75.639	73.566
	4.3081	67.584	74.451
	4.3576	69.725	75.669
	4.4071	70.229	77.145
	4.4566	73.871	79.008
	4.5061	69.53	81.638
	4.5556	89.338	84.562
	4.6052	91.404	87.809
	4.6547	88.549	91.666
	4.7042	101.742	96.254
	4.7537	118.335	101.195
	4.8032	107.355	106.172
	4.8528	112.822	111.279
	4.9023	122.548	116.173
	4.9518	121.446	120.556
	5.0013	113.505	124.31
	5.0508	131.611	127.189
	5.1003	142.045	128.776
	5.1499	129.78	129.074
	5.1994	144.925	127.623
	5.2489	131.707	124.257
	5.2984	114.783	119.044
	5.3479	123.223	113.257
	5.3975	110.2	107.068
	5.447	105.778	101.105
	5.4965	103.522	96.086
	5.546	100.846	92.698
	5.5955	96.143	90.571
	5.645	98.721	89.255
	5.6946	99.893	88.322
	5.7441	94.12	87.792
	5.7936	82.646	87.521
	5.8431	95.375	87.088
	5.8926	115.16	86.553
	5.9422	105.076	85.797
	5.9917	98.266	84.998
	6.0412	75.52	84.416
	6.0907	64.094	83.845
	6.1402	72.165	82.968
	6.1897	99.652	82.314
	6.2393	89.973	81.741
	6.2888	106.009	81.605
	6.3383	93.956	81.756
	6.3878	82.834	81.954
	6.4373	97.728	82.018
	6.4868	83.716	82.035
	6.5364	87.536	82.23
	6.5859	89.2	82.26
	6.6354	109.233	82.728
	6.6849	103.875	83.26
	6.7344	87.848	83.37
	6.784	92.503	83.358
	6.8335	78.315	83.444
	6.883	87.324	83.307
	6.9325	91.7	83.591
	6.982	97.303	83.711
	7.0315	96.912	83.934
	7.0811	77.11	84.119
	7.1306	67.982	84.433
	7.1801	51.891	84.442
	7.2296	80.871	84.315
	7.2791	92.237	84.441
	7.3287	95.664	84.375
	7.3782	91.829	84.442
	7.4277	75.877	84.709
	7.4772	80.795	84.987
	7.5267	83.908	85.32
	7.5762	92.746	85.861
	7.6258	107.438	86.633
	7.6753	118.328	87.453
	7.7248	121.235	88.663
	7.7743	121.141	90.144
	7.8238	105.324	91.849
	7.8733	101.545	93.902
	7.9229	104.534	96.308
	7.9724	80.001	98.806
	8.0219	114.128	101.724
	8.0714	121.486	105.133
	8.1209	112.508	110.374
	8.1705	103.71	118.026
	8.22	117.627	128.632
	8.2695	129.053	142.89
	8.319	149.658	160.004
	8.3685	198.985	178.314
	8.418	220.816	195.671
	8.4676	212.746	208.818
	8.5171	213.795	216.297
	8.5666	223.36	218.137
	8.6161	214.978	214.644
	8.6656	207.201	206.482
	8.7152	208.418	194.171
	8.7647	176.053	178.729
	8.8142	169.005	161.915
	8.8637	143.707	145.208
	8.9132	129.978	130.166
	8.9627	123.699	117.193
	9.0123	114.311	106.623
	9.0618	108.793	98.924
	9.1113	108.385	93.911
	9.1608	105.055	90.473
	9.2103	81.123	88.055
	9.2599	67.687	86.474
	9.3094	88.841	85.425
	9.3589	83.795	84.536
	9.4084	85.605	83.922
	9.4579	74.216	83.878
	9.5074	79.226	84.381
	9.557	89.905	84.948
	9.6065	87.957	85.466
	9.656	99.903	86.131
	9.7055	98.274	86.739
	9.755	105.107	87.298
	9.8045	85.057	88.11
	9.8541	84.461	88.936
	9.9036	99.152	89.567
	9.9531	96.684	89.961
	10.0026	86.364	90.383
	10.0521	99.711	90.634
	10.1017	87.09	90.872
	10.1512	75.383	90.951
	10.2007	81.015	90.578
	10.2502	87.381	90.332
	10.2997	92.32	90.17
	10.3492	86.64	90.124
	10.3988	85.018	90.191
	10.4483	86.997	90.748
	10.4978	80.007	91.718
	10.5473	81.81	92.836
	10.5968	88.45	94.345
	10.6464	86.042	96.374
	10.6959	93.877	98.893
	10.7454	93.574	101.768
	10.7949	102.064	104.767
	10.8444	139.549	107.657
	10.8939	135.116	110.017
	10.9435	117.466	111.56
	10.993	124.713	112.418
	11.0425	122.939	113.049
	11.092	125.862	113.625
	11.1415	108.962	114.157
	11.1911	102.057	114.412
	11.2406	133.098	114.945
	11.2901	113.255	115.81
	11.3396	117.291	116.85
	11.3891	128.193	118.088
	11.4386	107.144	119.516
	11.4882	120.885	121.056
	11.5377	131.498	122.681
	11.5872	117.078	124.285
	11.6367	108.875	125.951
	11.6862	122.111	127.729
	11.7357	132.85	129.964
	11.7853	137.956	132.253
	11.8348	119.058	134.729
	11.8843	133.622	137.549
	11.9338	163.533	140.62
	11.9833	137.526	143.759
	12.0329	146.796	146.959
	12.0824	168.254	150.249
	12.1319	152.188	153.31
	12.1814	143.874	156.067
	12.2309	160.454	158.339
	12.2804	171.205	159.836
	12.33	173.268	161.033
	12.3795	162.523	161.991
	12.429	162.76	162.66
	12.4785	176.649	162.891
	12.528	168.264	163.181
	12.5776	171.953	163.445
	12.6271	183.65	163.866
	12.6766	162.577	164.284
	12.7261	170.142	164.74
	12.7756	172.029	164.638
	12.8251	172.601	163.189
	12.8747	158.065	160.3
	12.9242	144.041	156.221
	12.9737	159.545	150.918
	13.0232	157.292	144.698
	13.0727	135.925	137.738
	13.1222	144.474	130.706
	13.1718	136.356	123.765
	13.2213	110.03	117.252
	13.2708	112.762	111.48
	13.3203	100.134	106.352
	13.3698	102.684	101.778
	13.4194	100.782	97.746
	13.4689	108.307	94.667
	13.5184	100.471	92.255
	13.5679	87.409	90.041
	13.6174	76.242	88.113
	13.6669	80.021	86.658
	13.7165	87.733	85.737
	13.766	87.548	85.198
	13.8155	104.373	84.791
	13.865	107.481	84.689
	13.9145	103.017	84.966
	13.9641	83.906	85.527
	14.0136	73.45	86.026
	14.0631	85.289	86.73
	14.1126	90.286	87.639
	14.1621	95.967	88.59
	14.2116	115.597	89.402
	14.2612	95.345	90.428
	14.3107	74.754	91.629
	14.3602	85.919	92.883
	14.4097	98.422	94.354
	14.4592	89.732	95.931
	14.5088	105.999	97.282
	14.5583	108.547	98.493
	14.6078	93.93	99.644
	14.6573	102.264	101.545
	14.7068	122.556	104.265
	14.7563	132.409	107.178
	14.8059	109.895	110.327
	14.8554	101.378	113.708
	14.9049	126.213	116.743
	14.9544	135.566	119.206
	15.0039	124.391	120.633
	15.0534	111.844	120.88
	15.103	125.219	120.327
	15.1525	104.415	119.206
	15.202	108.985	117.675
	15.2515	110.112	115.975
	15.301	117.276	114.232
	15.3506	122.638	112.104
	15.4001	96.26	109.658
	15.4496	73.431	106.913
	15.4991	99.614	104.264
	15.5486	108.393	101.475
	15.5981	112.258	98.877
	15.6477	93.578	96.734
	15.6972	89.65	94.883
	15.7467	92.317	93.911
	15.7962	110.642	92.687
	15.8457	116.068	91.363
	15.8953	103.097	90.593
	15.9448	96.422	90.287
	15.9943	85.273	89.954
	16.0438	99.534	89.312
	16.0933	101.272	88.695
	16.1428	101.101	88.643
	16.1924	90.404	88.629
	16.2419	98.701	88.265
	16.2914	98.184	87.653
	16.3409	78.521	87.274
	16.3904	91.482	87.266
	16.4399	108.331	87.37
	16.4895	73.918	87.716
	16.539	74.645	88.298
	16.5885	85.178	89.052
	16.638	92.851	89.916
	16.6875	96.358	90.76
	16.7371	96.418	92.09
	16.7866	103.127	93.562
	16.8361	99.653	94.844
	16.8856	96.596	95.9
	16.9351	100.673	97.083
	16.9846	109.837	98.159
	17.0342	113.695	98.951
	17.0837	130.378	99.218
	17.1332	115.673	98.901
	17.1827	109.33	98.993
	17.2322	88.227	99.452
	17.2818	99.848	99.845
	17.3313	82.918	99.937
	17.3808	94.426	99.943
	17.4303	106.174	100.612
	17.4798	130.703	101.625
	17.5293	107.953	102.419
	17.5789	105.336	103.41
	17.6284	92.489	105.07
	17.6779	103.185	106.985
	17.7274	114.099	109.058
	17.7769	104.337	111.666
	17.8265	111.13	114.668
	17.876	148.499	117.29
	17.9255	116.597	119.253
	17.975	105.3	120.85
	18.0245	141.311	121.576
	18.074	143.84	120.846
	18.1236	115.811	118.702
	18.1731	120.166	115.703
	18.2226	139.803	112.109
	18.2721	109.897	108.305
	18.3216	95.679	104.53
	18.3711	108.266	101.065
	18.4207	81.071	98.28
	18.4702	88.7	95.65
	18.5197	102.611	93.476
	18.5692	98.635	91.68
	18.6187	75.222	90.432
	18.6683	74.768	89.509
	18.7178	83.669	88.936
	18.7673	85.353	88.266
	18.8168	72.469	87.724
	18.8663	81.912	87.66
	18.9158	89.324	87.698
	18.9654	80.562	87.585
	19.0149	90.547	87.397
	19.0644	93.681	87.423
	19.1139	116.574	87.512
	19.1634	104.817	87.615
	19.213	90.453	87.776
	19.2625	100.722	88.008
	19.312	87.025	88.248
	19.3615	82.072	88.186
	19.411	75.327	88.307
	19.4605	90.563	88.033
	19.5101	91.691	87.631
	19.5596	80.587	87.34
	19.6091	95.615	87.009
	19.6586	88.62	86.937
	19.7081	98.497	86.479
	19.7577	93.558	86.371
	19.8072	100.026	86.64
	19.8567	108.448	86.973
	19.9062	74.292	87.17
	19.9557	78.602	87.17
	20.0052	84.692	87.036
	20.0548	90.494	86.984
	20.1043	83.12	86.979
	20.1538	99.368	87.035
	20.2033	88.766	87.178
	20.2528	74.92	87.613
	20.3023	80.289	88.132
	20.3519	95.379	88.616
	20.4014	78.48	89.152
	20.4509	87.696	89.731
	20.5004	91.19	90.386
	20.5499	89	91.181
	20.5995	93.513	91.666
	20.649	95.34	92.786
	20.6985	87.277	94.072
	20.748	86.925	95.112
	20.7975	91.58	95.989
	20.847	91.542	97.06
	20.8966	118.182	98.516
	20.9461	107.112	99.95
	20.9956	89.406	101.387
	21.0451	112.154	102.649
	21.0946	111.663	103.865
	21.1442	104.668	104.938
	21.1937	124.169	105.709
	21.2432	115.465	106.404
	21.2927	109.917	106.819
	21.3422	114.651	106.78
	21.3917	95.697	106.818
	21.4413	116.522	106.684
	21.4908	141.799	106.26
	21.5403	111.389	105.696
	21.5898	108.501	104.88
	21.6393	122.827	103.658
	21.6888	97.41	102.361
	21.7384	102.956	100.76
	21.7879	118.283	98.904
	21.8374	110.207	97.172
	21.8869	90.816	95.775
	21.9364	93.367	94.534
	21.986	107.291	93.696
	22.0355	84.422	92.926
	22.085	83.522	92.188
	22.1345	86.764	91.755
	22.184	75.682	91.93
	22.2335	93.829	92.197
	22.2831	96.219	92.62
	22.3326	72.666	93.28
	22.3821	91.163	94.103
	22.4316	102.681	94.994
	22.4811	131.493	95.862
	22.5307	106.973	96.599
	22.5802	99.502	97.688
	22.6297	94.347	98.89
	22.6792	85.146	100.276
	22.7287	101.612	101.302
	22.7782	107.627	102.37
	22.8278	106.874	103.547
	22.8773	119.756	104.756
	22.9268	122.745	105.795
	22.9763	124.829	106.592
	23.0258	113.918	107.312
	23.0754	118.003	107.927
	23.1249	123.438	108.463
	23.1744	100.256	108.781
	23.2239	102.229	109.26
	23.2734	113.43	109.571
	23.3229	139.666	109.801
	23.3725	107.196	110.092
	23.422	100.072	110.404
	23.4715	133.805	110.901
	23.521	133.106	111.67
	23.5705	134.409	112.01
	23.62	108.215	112.188
	23.6696	107.072	112.504
	23.7191	120.369	112.621
	23.7686	113.037	112.627
	23.8181	105.502	112.537
	23.8676	97.489	112.358
	23.9172	127.258	112.136
	23.9667	146.581	112.027
	24.0162	128.116	112.135
	24.0657	118.587	111.346
	24.1152	110.646	110.064
	24.1647	116.536	108.329
	24.2143	110.016	106.39
	24.2638	111.697	103.595
	24.3133	100.418	100.441

[truncated: 2 more sheets: ED_Fig. 5f, ED_Fig.8a]
